# Supplementary material for: Superabsorbent polymers seed coatings modulate transcriptomic and physiological responses to drought in rapeseed
Source: Front Plant Sci. 2026 Feb 11;17:1711479. doi: 10.3389/fpls.2026.1711479 (PMC12932477; doi:10.3389/fpls.2026.1711479)
Supplement: Supplementary file 3 [file Table1.xlsx]

## Sheet: ABG.vs.CS
Gene	baseMean	log2FoldChange	lfcSE	pvalue	padj	direction
A10P00330.1	156.412	-2.29848	0.947814	0.000432076	0.0241771	Downregulated
A10P00620.1	2678.83	1.29279	0.487261	0.000368193	0.0218251	Upregulated
A10P00850.1	87912.7	-1.37649	0.571592	0.000615488	0.0307461	Downregulated
A10P03150.1	234.507	1.9693	1.02429	0.00132369	0.0487691	Upregulated
A10P04270.1	1507.66	-1.34035	0.4695	0.000195019	0.0145719	Downregulated
A10P05080.1	1038.16	-1.28703	0.408319	8.13365e-05	0.00795929	Downregulated
A10P05720.1	256.529	-2.89028	0.788678	8.62277e-06	0.00165876	Downregulated
A10P07090.1	821.013	2.02771	0.671074	9.45442e-05	0.00880096	Upregulated
A10P07630.1	76.1976	3.26031	1.80978	0.00111158	0.0438601	Upregulated
A10P08930.1	116118	-1.61654	0.591843	0.000236743	0.0165514	Downregulated
A10P10240.1	5893.92	-2.8911	0.72513	2.44606e-06	0.000623523	Downregulated
A10P10710.1	678.735	-2.20288	0.780421	0.000150282	0.0122454	Downregulated
A10P11130.1	1431.61	-1.52248	0.407445	9.08941e-06	0.00170614	Downregulated
A10P11650.1	2331.25	-1.16053	0.445837	0.000448861	0.0248693	Downregulated
A10P12350.1	3564.85	-2.05883	1.07131	0.00124753	0.0471482	Downregulated
A10P12580.1	240.299	2.0033	0.86743	0.000623321	0.0310373	Upregulated
A10P12710.1	16922.5	-2.15225	0.600938	1.32765e-05	0.00224226	Downregulated
A10P13380.1	4912.81	-2.48469	0.624488	2.73054e-06	0.000673856	Downregulated
A10P14980.1	4909.56	-1.54281	0.518308	0.000121094	0.0106547	Downregulated
A10P15340.1	532.041	-1.57309	0.643654	0.000514509	0.0272861	Downregulated
A10P15460.1	14217.8	-1.2269	0.38234	6.93802e-05	0.00717466	Downregulated
A10P16220.1	2148.95	2.07414	0.384671	3.55254e-09	3.66758e-06	Upregulated
A10P16670.1	5015.87	-1.39405	0.596436	0.000719907	0.0339112	Downregulated
A10P17080.1	4016.33	-1.6225	0.723852	0.000783042	0.0358492	Downregulated
A10P18010.1	2428.78	-1.83928	0.787311	0.000600947	0.0301902	Downregulated
A10P18980.1	3154.25	-1.19925	0.305539	4.84801e-06	0.00104486	Downregulated
A10P19080.1	2886.13	1.48481	0.496735	0.000115929	0.0103771	Upregulated
A10P19910.1	3539.69	-1.14422	0.449744	0.000553115	0.0286708	Downregulated
A10P20110.1	293.244	-2.05967	0.964554	0.0008526	0.0376426	Downregulated
A10P20130.1	569.546	-2.38594	0.759564	5.72414e-05	0.00634295	Downregulated
A10P20790.1	346.218	6.50289	0.996989	2.70029e-12	1.39387e-08	Upregulated
A10P21370.1	1071.1	-1.91687	0.596048	5.0579e-05	0.00590021	Downregulated
A10P22040.1	5809.69	-1.43708	0.703868	0.00128557	0.0478847	Downregulated
A10P23120.1	1517.66	-2.00507	0.710293	0.000159576	0.0127379	Downregulated
A10P23160.1	7229.18	-1.39362	0.523797	0.000315379	0.0197528	Downregulated
A10P23370.1	446.265	-1.84868	0.528051	1.99935e-05	0.00308842	Downregulated
A10P23710.1	51897.8	2.34703	0.919629	0.000330724	0.0203058	Upregulated
A10P23940.1	683.679	-2.05073	0.757102	0.00022148	0.0158705	Downregulated
A10P24340.1	129.72	3.27173	1.16395	0.000130716	0.0112301	Upregulated
A10P24880.1	583.297	-2.49547	0.560572	3.57482e-07	0.000142861	Downregulated
A10P25020.1	1015.74	-1.88761	0.512832	1.06853e-05	0.0018857	Downregulated
A10P25540.1	11948.4	1.00238	0.351548	0.000283579	0.0185684	Upregulated
A10P25750.1	1981.64	-1.16697	0.483572	0.000698548	0.0332847	Downregulated
A10P25880.1	1022.99	-2.03653	0.61076	3.25513e-05	0.00434553	Downregulated
A10P26610.1	1928.85	-1.08626	0.373553	0.000208016	0.0151768	Downregulated
A10P26630.1	5730.48	-1.00064	0.450042	0.00132357	0.0487691	Downregulated
A10P26860.1	988.33	-2.30176	0.775531	9.9438e-05	0.00913284	Downregulated
A10P27140.1	121.198	2.98095	1.10037	0.000188052	0.0142576	Upregulated
A10P27160.1	72.8305	3.14974	1.61024	0.000900736	0.0387506	Upregulated
A10P27220.1	813.485	-2.2161	0.538619	1.64268e-06	0.000464927	Downregulated
A10P28150.1	727.243	1.69045	0.653813	0.000358375	0.0214274	Upregulated
A10P30530.1	101.358	-2.58494	0.876018	0.000105454	0.00961521	Downregulated
A10P31780.1	1599.84	-2.68127	0.709864	5.79768e-06	0.00120918	Downregulated
A10P32780.1	441.016	2.0672	0.647135	5.41501e-05	0.00610968	Upregulated
A10P32910.1	1674.36	-1.40101	0.449848	8.5697e-05	0.00824275	Downregulated
A01P00930.1	443.137	2.72376	1.18536	0.00051687	0.0273575	Upregulated
A01P01810.1	162.842	-7.27877	1.24307	3.23502e-10	5.41586e-07	Downregulated
A01P02030.1	1124.65	-1.1792	0.464384	0.000518556	0.0273836	Downregulated
A01P02360.1	221.456	-1.80739	0.911387	0.00122319	0.0466148	Downregulated
A01P02370.1	2017.59	-2.62307	0.781878	2.67225e-05	0.00378781	Downregulated
A01P02810.1	1200.89	-1.91072	0.899225	0.000892808	0.0385926	Downregulated
A01P03000.1	83.1384	4.44437	1.47004	6.31479e-05	0.00676742	Upregulated
A01P03560.1	1267.35	-1.24998	0.513604	0.00063866	0.0313723	Downregulated
A01P03570.1	268.147	2.87661	0.975864	9.46263e-05	0.00880096	Upregulated
A01P04300.1	2175.15	-1.52463	0.760931	0.00134073	0.0492183	Downregulated
A01P06030.1	488.398	2.23069	0.74986	0.000103498	0.00946969	Upregulated
A01P07850.1	831.047	2.08763	1.06078	0.00116537	0.0452295	Upregulated
A01P07970.1	95.1102	4.68921	1.56738	6.68279e-05	0.0069944	Upregulated
A01P09130.1	464.259	-1.81785	0.565421	5.49989e-05	0.00618294	Downregulated
A01P09560.1	4553.65	-1.95588	0.727616	0.000233737	0.016434	Downregulated
A01P09580.1	3572.43	-2.51366	0.622357	1.90793e-06	0.000525259	Downregulated
A01P11960.1	7489.17	-1.83192	0.71576	0.00034298	0.0207676	Downregulated
A01P12280.1	958.958	-2.53454	0.752426	2.6239e-05	0.00372781	Downregulated
A01P13280.1	519.956	-1.4889	0.613174	0.000562845	0.0290451	Downregulated
A01P13480.1	1024.9	1.29225	0.461601	0.00024316	0.0169236	Upregulated
A01P13930.1	2656.79	-1.83187	0.527338	2.14613e-05	0.00325827	Downregulated
A01P14180.1	1928.48	-1.00664	0.406337	0.000729069	0.0340914	Downregulated
A01P15120.1	962.82	-1.91381	0.661094	0.000136246	0.0114512	Downregulated
A01P16300.1	1244.47	-1.99189	0.608407	4.04303e-05	0.0050123	Downregulated
A01P17160.1	4041.62	-1.42764	0.560887	0.000428237	0.0240255	Downregulated
A01P18420.1	1575.68	-1.10742	0.492215	0.00111211	0.0438601	Downregulated
A01P19420.1	113.527	4.18139	1.18626	1.26236e-05	0.00215411	Upregulated
A01P20220.1	3672.47	-2.2387	0.661262	2.62071e-05	0.00372781	Downregulated
A01P21580.1	467.859	-2.77511	1.0779	0.000263746	0.0178354	Downregulated
A01P21650.1	1789.89	4.00928	1.77485	0.000408826	0.0232329	Upregulated
A01P21810.1	68.0561	2.69456	1.41333	0.00114096	0.0444775	Upregulated
A01P22170.1	7317.63	-1.50296	0.403212	9.43614e-06	0.00175218	Downregulated
A01P22280.1	3343.95	-1.61024	0.486553	4.09196e-05	0.00504495	Downregulated
A01P23090.1	321.971	-2.20837	0.524646	1.09649e-06	0.000348307	Downregulated
A01P23450.1	1650.41	-1.70245	0.771599	0.000824774	0.0369674	Downregulated
A01P24040.1	555.229	-2.74269	0.680339	2.1216e-06	0.000557786	Downregulated
A01P26330.1	1500.55	4.89841	0.798704	3.53828e-11	1.09586e-07	Upregulated
A01P26500.1	1424.6	-1.44746	0.532415	0.000271917	0.0181992	Downregulated
A01P26520.1	267.008	-1.44326	0.425031	3.32045e-05	0.00438547	Downregulated
A01P26680.1	394.332	2.52176	0.734551	2.20993e-05	0.00330012	Upregulated
A01P28200.1	1817.03	-1.54284	0.691755	0.000834123	0.0370414	Downregulated
A01P28640.1	681.817	-2.03482	0.668198	8.09576e-05	0.00794731	Downregulated
A01P30330.1	51.3217	3.40719	1.61497	0.000726694	0.0340702	Upregulated
A01P30710.1	6706.94	-1.18545	0.353624	4.42626e-05	0.00532397	Downregulated
A01P31520.1	1585.87	-2.10908	0.744154	0.000153658	0.0123932	Downregulated
A01P32930.1	198.455	2.12105	1.09959	0.00127059	0.047457	Upregulated
A01P33320.1	2242.2	-1.1954	0.430622	0.000273723	0.0182314	Downregulated
A01P34310.1	6978.14	3.92008	0.65351	8.59916e-11	2.13063e-07	Upregulated
A01P34910.1	1455.2	-1.79025	0.568447	6.45332e-05	0.00684429	Downregulated
A01P35020.1	4374.16	-1.27696	0.53513	0.000696427	0.0332348	Downregulated
A01P35280.1	1052.62	-1.82639	0.568091	5.24142e-05	0.00600672	Downregulated
A01P35600.1	2624.61	-2.41655	0.588121	1.64051e-06	0.000464927	Downregulated
A01P37790.1	1793.31	2.11801	1.0488	0.00110369	0.043768	Upregulated
A01P37950.1	9666.61	-3.199	0.550188	2.61177e-10	4.90245e-07	Downregulated
A01P37960.1	14710.8	-2.02806	0.517774	3.6467e-06	0.000839731	Downregulated
A01P38420.1	135.561	5.09107	1.51373	2.26831e-05	0.00333743	Upregulated
A01P38750.1	297.8	-2.00053	0.924992	0.000810969	0.0366938	Downregulated
A01P39050.1	803.116	-1.5673	0.598547	0.000330764	0.0203058	Downregulated
A01P39290.1	15487.1	-1.13669	0.490173	0.00091677	0.0391317	Downregulated
A01P39320.1	147.363	2.29016	0.990124	0.000607473	0.0304439	Upregulated
A01P39470.1	646.909	1.49037	0.576841	0.000397456	0.0228314	Upregulated
A01P41970.1	335.512	4.38417	1.22369	9.96508e-06	0.0018069	Upregulated
A01P42020.1	530.865	-3.98715	0.705142	6.56439e-10	9.45623e-07	Downregulated
A01P42110.1	573.743	-1.57325	0.741904	0.00104516	0.0424986	Downregulated
A02P00260.1	180.193	1.53706	0.752329	0.0012996	0.0482621	Upregulated
A02P00350.1	710.725	-1.79635	0.377154	9.81233e-08	5.10761e-05	Downregulated
A02P00470.1	660.324	1.91341	0.601882	5.91884e-05	0.00646684	Upregulated
A02P00640.1	1739.62	-2.40207	0.80287	8.93187e-05	0.00847269	Downregulated
A02P01360.1	492.368	1.16058	0.424046	0.000320691	0.0199444	Upregulated
A02P01720.1	1630.69	-1.1681	0.544828	0.00131312	0.0486396	Downregulated
A02P03260.1	1558.41	-2.35172	0.529014	3.82714e-07	0.000150361	Downregulated
A02P06220.1	1459.48	-1.13272	0.444712	0.00053194	0.0278964	Downregulated
A02P07190.1	1634.83	3.83405	0.862943	3.38071e-07	0.000138316	Upregulated
A02P07540.1	963.547	-1.35306	0.530665	0.000447613	0.0248223	Downregulated
A02P10250.1	8934.34	-1.51013	0.525797	0.000165638	0.0130536	Downregulated
A02P10490.1	3036.84	-1.41136	0.491913	0.000179524	0.0138795	Downregulated
A02P11520.1	556.65	-2.95149	0.628131	1.11902e-07	5.68159e-05	Downregulated
A02P11640.1	545.659	-3.17177	0.734309	6.00266e-07	0.000216176	Downregulated
A02P11650.1	567.692	-2.78731	0.865778	4.09668e-05	0.00504495	Downregulated
A02P12320.1	3122.67	-1.54335	0.492868	7.52823e-05	0.00755788	Downregulated
A02P13700.1	1801.78	-2.62511	0.581899	2.55631e-07	0.000113104	Downregulated
A02P13800.1	2108.36	-1.98196	0.583314	2.6944e-05	0.00381049	Downregulated
A02P13810.1	865.954	-2.08265	0.718997	0.000128772	0.0111248	Downregulated
A02P13860.1	540.724	-1.72959	0.60138	0.000153104	0.0123647	Downregulated
A02P13880.1	833.533	-1.41207	0.469085	0.000120187	0.0106353	Downregulated
A02P15110.1	2104.98	-1.33096	0.534086	0.000563149	0.0290451	Downregulated
A02P15190.1	793.733	-2.00415	0.49045	1.90568e-06	0.000525259	Downregulated
A02P15380.1	71.2364	-2.0843	1.01632	0.0010563	0.0427929	Downregulated
A02P15410.1	117.656	-2.9764	1.03381	0.000128393	0.0111076	Downregulated
A02P15640.1	405.155	-1.81626	0.805835	0.000723157	0.033961	Downregulated
A02P15920.1	3107.46	-2.1693	0.432736	2.15637e-08	1.64904e-05	Downregulated
A02P16180.1	8818.33	-2.27158	0.692018	3.64562e-05	0.00471548	Downregulated
A02P16590.1	205.29	2.5869	0.797712	4.15146e-05	0.00509216	Upregulated
A02P16920.1	16818.6	1.94685	0.641031	9.39622e-05	0.00877873	Upregulated
A02P17030.1	591.87	2.58919	0.753796	2.16877e-05	0.00327659	Upregulated
A02P17990.1	353.507	-3.68095	0.727995	1.74427e-08	1.35057e-05	Downregulated
A02P18010.1	8439.93	-2.27676	0.718956	5.3052e-05	0.00602973	Downregulated
A02P18060.1	1313.14	-2.24096	0.740232	8.25967e-05	0.00804592	Downregulated
A02P19510.1	7773.42	-1.87251	0.674504	0.000189678	0.0143633	Downregulated
A02P19830.1	459.981	-2.82646	0.85075	2.92415e-05	0.00400731	Downregulated
A02P20700.1	316.862	-2.07415	0.938437	0.000724965	0.0340201	Downregulated
A02P20810.1	430.26	-1.66082	0.781817	0.000996292	0.0412522	Downregulated
A02P21220.1	1968.39	3.16505	0.94834	2.89941e-05	0.00399107	Upregulated
A02P21380.1	1007.03	2.67606	1.14558	0.000495624	0.0266728	Upregulated
A02P23550.1	566.06	-1.2427	0.485835	0.000466936	0.0255116	Downregulated
A02P25400.1	873.034	-2.17176	0.971569	0.000634367	0.0313604	Downregulated
A02P26280.1	3762.83	1.58492	0.432422	1.20111e-05	0.00206094	Upregulated
A02P26330.1	817.684	1.15338	0.526028	0.0012633	0.0473112	Upregulated
A02P27460.1	351.929	-1.88974	0.490878	5.48556e-06	0.00115576	Downregulated
A02P28040.1	1584.99	1.19784	0.42915	0.000257658	0.0176355	Upregulated
A02P28820.1	1315.09	-1.6483	0.671732	0.000483394	0.026151	Downregulated
A02P30960.1	4486.5	-3.51344	0.602356	2.06941e-10	4.27285e-07	Downregulated
A02P32410.1	1687.92	-1.54258	0.694823	0.000865058	0.03803	Downregulated
A02P34200.1	204.03	3.37722	1.56731	0.000603074	0.0302479	Upregulated
A02P34770.1	4481.23	-1.18347	0.414915	0.000245323	0.0170168	Downregulated
A02P35560.1	1326.05	-2.39778	0.791903	7.92234e-05	0.00785173	Downregulated
A02P35590.1	144019	-1.89695	0.609902	6.96426e-05	0.00717793	Downregulated
A02P35940.1	3464.15	-1.0743	0.385382	0.000299839	0.0192266	Downregulated
A02P36260.1	6670.54	-2.43887	0.652779	7.13175e-06	0.00142965	Downregulated
A02P36480.1	1061.92	-2.01679	0.615646	4.02816e-05	0.0050123	Downregulated
A02P36540.1	1966.59	1.80134	0.604752	0.000119067	0.0105968	Upregulated
A02P37180.1	7714.93	-1.04239	0.469296	0.00126148	0.0472787	Downregulated
A02P37420.1	2360.74	-1.24537	0.52518	0.000741696	0.0345435	Downregulated
A02P37950.1	2724.49	-1.49094	0.48781	9.75676e-05	0.00902035	Downregulated
A02P39110.1	25879.7	2.26401	0.871977	0.000307287	0.0195023	Upregulated
A02P40560.1	372.897	-2.94346	0.507961	3.16942e-10	5.41586e-07	Downregulated
A02P40770.1	2720.55	1.41192	0.646769	0.00103238	0.0421271	Upregulated
A02P41580.1	7222.86	-1.81361	0.712186	0.00035639	0.0213431	Downregulated
A02P42300.1	211.011	-1.852	0.795456	0.00061316	0.0306546	Downregulated
A02P43370.1	378.373	1.35741	0.63915	0.00122453	0.04662	Upregulated
A02P44340.1	2285.55	-2.35093	0.86301	0.000192864	0.0144456	Downregulated
A02P44410.1	93.1667	-3.9171	1.20206	5.91947e-05	0.00646684	Downregulated
A02P44460.1	1240.44	-1.49165	0.690188	0.00100397	0.0415422	Downregulated
A03P00820.1	260.214	-2.18814	0.836956	0.000272308	0.0181992	Downregulated
A03P01040.1	308.698	2.12686	0.729849	0.000124015	0.0108642	Upregulated
A03P01820.1	3818.38	-1.33209	0.60967	0.00108638	0.0434433	Downregulated
A03P01900.1	791.984	1.13934	0.439289	0.000509274	0.0271948	Upregulated
A03P02180.1	1117.06	-1.16129	0.496887	0.000871421	0.0381474	Downregulated
A03P02220.1	787.447	1.27427	0.560363	0.000993946	0.0412342	Upregulated
A03P02730.1	451.17	-1.79832	0.838825	0.000906852	0.0388793	Downregulated
A03P03070.1	2157.89	2.08484	0.554517	7.29661e-06	0.00144863	Upregulated
A03P03760.1	2763.65	-2.29219	0.656434	1.72589e-05	0.00272027	Downregulated
A03P04070.1	5092.41	-1.195	0.535323	0.00110775	0.0438024	Downregulated
A03P04530.1	167.505	-1.80877	0.850522	0.000936784	0.0397175	Downregulated
A03P06160.1	2115.27	-1.60687	0.510557	6.97121e-05	0.00717793	Downregulated
A03P06430.1	560.376	2.16091	0.842058	0.000315272	0.0197528	Upregulated
A03P07050.1	1418.91	1.17052	0.442269	0.000412961	0.0233931	Upregulated
A03P08670.1	1479.42	-1.90993	0.414555	1.93227e-07	8.86596e-05	Downregulated
A03P09930.1	9246.87	-2.25443	0.614963	9.44783e-06	0.00175218	Downregulated
A03P11470.1	5082.94	-1.69564	0.653139	0.000329126	0.0202723	Downregulated
A03P11640.1	1807.18	-2.6747	0.699001	4.81671e-06	0.00104322	Downregulated
A03P11840.1	780.786	-1.58892	0.736971	0.000974006	0.0406556	Downregulated
A03P13140.1	206.015	-2.93127	0.78539	6.83765e-06	0.00138413	Downregulated
A03P14710.1	922.082	-3.22943	0.779483	1.22684e-06	0.000374355	Downregulated
A03P15470.1	637.828	-1.34549	0.498147	0.000303017	0.0193703	Downregulated
A03P15900.1	253.911	-1.9508	0.972911	0.00112467	0.044176	Downregulated
A03P17090.1	1795.19	-4.07231	0.835231	3.97461e-08	2.53814e-05	Downregulated
A03P18350.1	1514.84	-1.40329	0.575139	0.00055821	0.0288758	Downregulated
A03P19130.1	107977	-1.56743	0.558004	0.000194205	0.0145286	Downregulated
A03P20460.1	608.967	3.20291	1.116	0.000116599	0.0104221	Upregulated
A03P20490.1	16430.3	-1.33133	0.46788	0.000202527	0.0149525	Downregulated
A03P20820.1	2190.13	-1.2006	0.534517	0.00102835	0.0421013	Downregulated
A03P21970.1	530.431	1.64496	0.710821	0.000695879	0.0332343	Upregulated
A03P22080.1	1466.84	-1.37995	0.429103	5.99116e-05	0.00652215	Downregulated
A03P22130.1	79.8469	2.95332	1.64311	0.00123269	0.0467584	Upregulated
A03P22240.1	180582	-1.17957	0.447178	0.000397387	0.0228314	Downregulated
A03P22290.1	1048.02	1.38563	0.516928	0.000314154	0.0197528	Upregulated
A03P23570.1	1776.72	-2.54484	0.77152	3.31667e-05	0.00438547	Downregulated
A03P23580.1	1461.03	-2.36736	0.821818	0.000124352	0.0108642	Downregulated
A03P24060.1	1421.18	4.95459	1.49892	2.74803e-05	0.0038252	Upregulated
A03P24310.1	493.031	-1.6719	0.771714	0.000923671	0.039269	Downregulated
A03P25080.1	15188.6	-1.34316	0.530838	0.000461031	0.0252946	Downregulated
A03P25470.1	151.909	-3.0585	0.912269	2.83571e-05	0.00392081	Downregulated
A03P25730.1	2913.43	-1.94398	0.779075	0.000388808	0.0225928	Downregulated
A03P25860.1	1384.36	1.43345	0.335801	1.083e-06	0.000345796	Upregulated
A03P26960.1	4676.08	-2.326	0.691415	2.72076e-05	0.0038252	Downregulated
A03P26980.1	948.509	-2.01172	1.0646	0.00133238	0.0490384	Downregulated
A03P27480.1	486.297	-2.21404	0.592896	7.50494e-06	0.0014758	Downregulated
A03P27950.1	647.196	6.66916	1.75911	2.58341e-06	0.000650505	Upregulated
A03P28300.1	16583.2	-1.07861	0.490998	0.00122765	0.0466245	Downregulated
A03P28930.1	3986.68	-1.06194	0.454636	0.00095568	0.0401846	Downregulated
A03P29150.1	3366.31	-3.37402	0.780928	5.66658e-07	0.000208932	Downregulated
A03P29630.1	2199.36	-1.59141	0.712457	0.000820056	0.0368587	Downregulated
A03P29740.1	110.907	4.81841	1.71951	0.000112979	0.0101537	Upregulated
A03P29770.1	367.05	6.65597	0.999704	1.2672e-12	7.84941e-09	Upregulated
A03P29880.1	1809.18	-1.5037	0.60524	0.000479459	0.0260062	Downregulated
A03P29910.1	1044.41	-2.80686	0.709505	2.77336e-06	0.000681708	Downregulated
A03P30440.1	1667.46	-1.62991	0.55538	0.000125466	0.0109307	Downregulated
A03P30550.1	7004.87	1.25042	0.578481	0.00128425	0.0478641	Upregulated
A03P30790.1	168.313	1.33844	0.597827	0.00097669	0.0406853	Upregulated
A03P31790.1	1141.05	-1.24569	0.482195	0.000440665	0.024569	Downregulated
A03P32250.1	3804.87	-2.12096	0.702077	8.5416e-05	0.0082285	Downregulated
A03P32310.1	743.9	-2.31743	0.859869	0.000210268	0.0153051	Downregulated
A03P32490.1	559.803	-1.59671	0.657741	0.000530932	0.0278944	Downregulated
A03P34020.1	2657.97	-1.85554	0.72344	0.000339177	0.0205977	Downregulated
A03P34440.1	3220.98	-1.76134	0.532933	3.87977e-05	0.0048946	Downregulated
A03P34510.1	2120.5	-1.49076	0.51071	0.00014855	0.0121603	Downregulated
A03P34740.1	463.618	-1.94786	0.912909	0.000874741	0.0382208	Downregulated
A03P35400.1	405.874	1.11043	0.476519	0.000956236	0.0401846	Upregulated
A03P37710.1	2467.16	1.27108	0.470123	0.000313323	0.0197528	Upregulated
A03P38810.1	3234.1	-1.37187	0.503199	0.000272651	0.0181992	Downregulated
A03P38950.1	481.409	-2.67738	0.515192	9.44966e-09	8.24423e-06	Downregulated
A03P39080.1	2068.75	-2.07429	0.541495	5.29775e-06	0.00112383	Downregulated
A03P39430.1	132.828	4.61129	1.93901	0.000332827	0.020392	Upregulated
A03P39470.1	650.697	-1.73957	0.830293	0.00105972	0.0428752	Downregulated
A03P40430.1	703.214	1.50195	0.719176	0.00122038	0.0465924	Upregulated
A03P41670.1	388.351	-1.24518	0.493946	0.000525803	0.0276782	Downregulated
A03P43130.1	867.658	3.04805	0.711921	7.17393e-07	0.000244162	Upregulated
A03P44030.1	135.957	1.55387	0.558262	0.000221623	0.0158705	Upregulated
A03P44350.1	243.575	-2.42853	0.717807	2.61334e-05	0.00372781	Downregulated
A03P44660.1	6588.08	-1.0773	0.463244	0.000916071	0.0391317	Downregulated
A03P44710.1	973.263	1.53171	0.677614	0.000827623	0.0369881	Upregulated
A03P44790.1	8196.09	-2.11154	0.703036	9.14372e-05	0.00860774	Downregulated
A03P44920.1	30089.1	-1.26615	0.492474	0.000443569	0.0246643	Downregulated
A03P45340.1	1909.51	1.26104	0.385454	5.83539e-05	0.00643171	Upregulated
A03P46240.1	1135.52	-3.77511	0.795104	7.69966e-08	4.22071e-05	Downregulated
A03P46900.1	835.782	-2.21243	0.638167	1.97649e-05	0.00306074	Downregulated
A03P46980.1	1138.14	1.94545	0.601338	4.76436e-05	0.00563204	Upregulated
A03P47200.1	3785.2	-1.82328	0.810066	0.000709218	0.0335352	Downregulated
A03P47930.1	664.757	-1.89198	0.730223	0.000315271	0.0197528	Downregulated
A03P48560.1	241.494	3.83434	1.22264	4.43499e-05	0.00532397	Upregulated
A03P48860.1	1546.55	-1.19346	0.534265	0.00108461	0.0434286	Downregulated
A03P49520.1	587.553	-4.52652	1.02628	4.83576e-07	0.000184912	Downregulated
A03P49810.1	4001.08	-1.637	0.554808	0.000125977	0.0109445	Downregulated
A03P50010.1	5064.91	-3.33481	0.569075	2.1774e-10	4.35079e-07	Downregulated
A03P50180.1	5850.85	-1.10146	0.460902	0.000799585	0.0363914	Downregulated
A03P50960.1	497.566	-3.14548	0.666297	9.45626e-08	5.0064e-05	Downregulated
A03P51570.1	4092.84	-1.89105	0.708258	0.000255856	0.0175315	Downregulated
A03P51810.1	807.05	-2.19392	0.70943	6.77947e-05	0.00705782	Downregulated
A03P52930.1	392.861	5.30376	1.19467	2.78775e-07	0.000121607	Upregulated
A03P53030.1	217.751	-3.16579	0.781847	1.96319e-06	0.000535707	Downregulated
A03P56980.1	669.323	-1.85734	0.8133	0.000657076	0.0318975	Downregulated
A03P57630.1	142.26	4.95481	1.78286	9.9386e-05	0.00913284	Upregulated
A03P59540.1	578.737	5.90036	1.04182	5.19783e-10	8.04923e-07	Upregulated
A03P59730.1	754.005	1.7842	0.825969	0.000918068	0.0391383	Upregulated
A03P60900.1	200.866	2.18005	0.942686	0.00058536	0.0297693	Upregulated
A03P62110.1	261.016	-1.55843	0.717203	0.000971025	0.0405585	Downregulated
A03P63080.1	204.702	-1.46003	0.440744	4.43011e-05	0.00532397	Downregulated
A03P63220.1	4685.87	-1.15475	0.458596	0.000559574	0.0289088	Downregulated
A03P63700.1	675.496	-1.29257	0.586547	0.00104405	0.0424913	Downregulated
A03P63900.1	614.269	1.65488	0.816196	0.00126042	0.0472787	Upregulated
A03P64090.1	646.213	-1.70544	0.841306	0.00116996	0.0453508	Downregulated
A04P00970.1	559.765	-2.39939	0.756145	5.0861e-05	0.00591038	Downregulated
A04P02310.1	387.329	-1.36739	0.493497	0.000250145	0.0172393	Downregulated
A04P03100.1	940.193	-2.03296	0.954851	0.000856989	0.0377288	Downregulated
A04P03110.1	278.699	-1.85978	0.971251	0.00134292	0.0492507	Downregulated
A04P03830.1	256.806	-3.41241	0.892255	4.81452e-06	0.00104322	Downregulated
A04P05220.1	76.8284	6.97199	2.02162	2.17614e-05	0.00327973	Upregulated
A04P05860.1	385.579	-3.1627	0.541801	2.4086e-10	4.66237e-07	Downregulated
A04P06020.1	290.33	-1.58893	0.709969	0.000821077	0.0368587	Downregulated
A04P08660.1	99.1803	-4.82215	1.08528	3.98464e-07	0.000155233	Downregulated
A04P11330.1	194650	-1.48737	0.612326	0.000545748	0.0284317	Downregulated
A04P11550.1	114.184	3.55677	1.80705	0.000866511	0.0380669	Upregulated
A04P11830.1	1735.09	-1.21375	0.56719	0.00126841	0.0474261	Downregulated
A04P12380.1	3502.68	-1.56009	0.418899	9.22762e-06	0.00172165	Downregulated
A04P12390.1	3341.75	-1.48898	0.601344	0.000517195	0.0273575	Downregulated
A04P14620.1	3076.51	-1.99598	0.73941	0.000224673	0.0159781	Downregulated
A04P15490.1	403.002	-1.55733	0.668359	0.000706889	0.0334838	Downregulated
A04P16320.1	1406.05	1.75747	0.751305	0.000638038	0.0313723	Upregulated
A04P18590.1	53.3009	9.34518	2.72856	9.02858e-08	4.86311e-05	Upregulated
A04P21600.1	569.874	-1.74507	0.582772	0.000107528	0.00976631	Downregulated
A04P22110.1	504.427	-1.4794	0.621428	0.000626912	0.0311273	Downregulated
A04P22730.1	4088.38	-2.05001	0.712272	0.000136794	0.0114629	Downregulated
A04P22780.1	3829.02	-1.15238	0.525894	0.00119979	0.0460746	Downregulated
A04P23590.1	248.854	3.02265	1.34832	0.000548826	0.028544	Upregulated
A04P24310.1	2611.54	-2.10513	0.487837	6.95886e-07	0.000238151	Downregulated
A04P24980.1	236.499	2.10975	0.693243	8.88102e-05	0.00845034	Upregulated
A04P27960.1	1502.46	-3.22002	0.722511	3.15326e-07	0.000131089	Downregulated
A04P28890.1	469.848	-3.26041	1.03593	4.72643e-05	0.0056086	Downregulated
A04P29340.1	1600.02	-1.19737	0.5317	0.00101357	0.0417998	Downregulated
A04P30800.1	546.767	1.86609	0.538566	2.20757e-05	0.00330012	Upregulated
A04P31120.1	367.774	-3.94159	0.850948	1.34287e-07	6.44819e-05	Downregulated
A04P31220.1	469.468	1.40588	0.550953	0.000441437	0.0245899	Upregulated
A04P31500.1	619.897	-1.11305	0.454389	0.000690728	0.0330648	Downregulated
A04P31530.1	369.818	1.80509	0.898342	0.00120969	0.046368	Upregulated
A04P31560.1	1827.27	-1.97202	0.610966	4.85766e-05	0.00570963	Downregulated
A04P32280.1	70.336	10.0722	3.35915	4.42152e-06	0.000974671	Upregulated
A04P32470.1	9333.27	2.38135	0.746834	5.32973e-05	0.00603546	Upregulated
A04P33510.1	3705.88	-2.53749	0.823755	6.55093e-05	0.00688938	Downregulated
A04P33570.1	3665.93	-1.03898	0.40752	0.000577622	0.02957	Downregulated
A04P33880.1	136.21	1.99343	0.802923	0.000410185	0.0232888	Upregulated
A04P33940.1	141.652	-3.04377	1.10461	0.000176796	0.0137579	Downregulated
A04P34010.1	1056.99	-2.20323	0.848389	0.000277843	0.0184463	Downregulated
A04P34400.1	759.246	-1.24174	0.581453	0.00125231	0.0472425	Downregulated
A04P34440.1	179.726	1.58748	0.65585	0.000565602	0.0291317	Upregulated
A05P00360.1	328.355	-1.71939	0.595231	0.000147511	0.0121299	Downregulated
A05P00970.1	21846.3	-1.47359	0.454401	5.57621e-05	0.00621236	Downregulated
A05P01820.1	9011.81	-2.70075	0.623281	6.22348e-07	0.000219035	Downregulated
A05P02840.1	269.539	2.38612	0.914057	0.000272495	0.0181992	Upregulated
A05P02920.1	3958.86	-1.68578	0.651658	0.000337899	0.0205723	Downregulated
A05P03190.1	2034.76	2.11365	0.742341	0.000151226	0.012261	Upregulated
A05P06180.1	189.214	-2.48298	0.988667	0.000327412	0.0202202	Downregulated
A05P06440.1	3210.81	-1.3525	0.537656	0.000481712	0.0260827	Downregulated
A05P06830.1	641.959	-1.10382	0.49685	0.0011852	0.0457249	Downregulated
A05P07080.1	1242.02	3.79643	1.62124	0.00039043	0.0226658	Upregulated
A05P07360.1	692.024	-2.03165	0.856127	0.000501401	0.0269136	Downregulated
A05P08090.1	59.5389	7.28203	2.02737	1.54637e-05	0.00251408	Upregulated
A05P08320.1	3727.95	1.65067	0.543533	9.95216e-05	0.00913284	Upregulated
A05P08690.1	58.9896	-2.62244	1.02742	0.000323205	0.0200403	Downregulated
A05P08720.1	21875.7	-1.16667	0.425431	0.000303777	0.0193789	Downregulated
A05P09020.1	1060.65	2.10511	0.668761	6.31186e-05	0.00676742	Upregulated
A05P09880.1	312.147	-1.82922	0.831451	0.000834056	0.0370414	Downregulated
A05P09890.1	2443.2	-1.19385	0.547287	0.00119399	0.0459088	Downregulated
A05P10620.1	249.267	1.62843	0.65979	0.000490559	0.0265034	Upregulated
A05P10740.1	4999.78	-3.35721	0.779727	5.97273e-07	0.000216176	Downregulated
A05P12630.1	446.469	1.75176	0.652211	0.000268935	0.0180875	Upregulated
A05P12990.1	1115.48	-1.80862	0.664254	0.000225273	0.0159875	Downregulated
A05P14220.1	2160.79	-1.7739	0.560553	6.15691e-05	0.0066558	Downregulated
A05P14580.1	1963.59	-1.2695	0.421005	0.000129861	0.0111806	Downregulated
A05P15430.1	1769.85	-2.49273	0.626572	2.68178e-06	0.000667138	Downregulated
A05P16300.1	374.098	-2.48991	0.759546	3.67689e-05	0.00471548	Downregulated
A05P18760.1	468.65	1.90253	0.857011	0.000783722	0.0358538	Upregulated
A05P19030.1	42330.8	1.25993	0.491953	0.000526185	0.0276782	Upregulated
A05P19460.1	187.944	-2.97245	0.679755	4.97532e-07	0.000187918	Downregulated
A05P19670.1	1437.34	-1.11924	0.472767	0.000840718	0.0372508	Downregulated
A05P24680.1	5980.55	-1.47068	0.620525	0.000638456	0.0313723	Downregulated
A05P26900.1	930.491	-1.72162	0.48622	1.74159e-05	0.00273806	Downregulated
A05P27570.1	2864.18	-1.60402	0.709256	0.000764333	0.0352532	Downregulated
A05P27970.1	357.196	3.64532	0.820082	3.39409e-07	0.000138316	Upregulated
A05P28740.1	189.159	1.63751	0.800447	0.00122364	0.0466148	Upregulated
A05P30210.1	168.425	4.08343	0.99441	1.37823e-06	0.000411434	Upregulated
A05P30240.1	1197.49	-2.00685	0.624318	4.87418e-05	0.00571651	Downregulated
A05P32300.1	289.963	3.39629	1.05311	4.35702e-05	0.00527123	Upregulated
A05P32860.1	176.629	1.75585	0.80425	0.000888063	0.0384412	Upregulated
A05P33080.1	601.561	3.53043	0.718426	3.65785e-08	2.38503e-05	Upregulated
A05P33090.1	523.138	3.28225	0.667984	3.77742e-08	2.43734e-05	Upregulated
A05P33340.1	918.431	-1.59237	0.717715	0.000845935	0.0374017	Downregulated
A05P33970.1	3817.38	-1.41799	0.618566	0.000787606	0.0360049	Downregulated
A05P34570.1	1002.69	-2.15594	0.782076	0.000186616	0.0142009	Downregulated
A05P34960.1	17719.2	-1.49444	0.482595	8.34934e-05	0.00811904	Downregulated
A05P38240.1	377.834	-1.77986	0.471647	7.12349e-06	0.00142965	Downregulated
A05P38740.1	12176.3	-1.57048	0.394898	3.41641e-06	0.00080465	Downregulated
A05P39690.1	337.91	5.7737	1.20938	5.46767e-08	3.2003e-05	Upregulated
A05P40030.1	2897.19	3.31494	0.887986	6.07306e-06	0.00125814	Upregulated
A05P40080.1	22048.4	-1.23173	0.573905	0.0012265	0.0466245	Downregulated
A05P41310.1	5748.81	-1.58079	0.557079	0.000179703	0.0138795	Downregulated
A05P41930.1	3402.47	-2.56031	0.612443	1.15367e-06	0.000359104	Downregulated
A05P42140.1	84.0168	6.35764	1.9034	2.25031e-05	0.00331883	Upregulated
A05P42960.1	47.0094	4.93478	1.16376	1.44325e-06	0.000421695	Upregulated
A05P43230.1	3264.96	1.85652	0.766865	0.000522969	0.0275931	Upregulated
A05P43760.1	213.804	1.54515	0.731612	0.00113241	0.0443395	Upregulated
A05P45110.1	1193.44	1.50335	0.698109	0.0010659	0.0430692	Upregulated
A06P00300.1	982.777	1.72761	0.817419	0.00104916	0.0425874	Upregulated
A06P00750.1	1119.16	-3.12933	0.632227	2.95256e-08	2.03212e-05	Downregulated
A06P00880.1	1457.26	-1.05888	0.403369	0.00046574	0.0254853	Downregulated
A06P01240.1	1385.91	1.51133	0.636581	0.000653442	0.0318209	Upregulated
A06P01820.1	5178.3	2.84958	0.792512	1.13494e-05	0.00198033	Upregulated
A06P02090.1	1065.26	1.77384	0.677534	0.00032002	0.0199389	Upregulated
A06P02370.1	328.514	-3.30044	0.850124	3.7632e-06	0.000858363	Downregulated
A06P03410.1	3833.57	-1.2549	0.508093	0.000585036	0.0297693	Downregulated
A06P04440.1	22.561	3.29681	1.42722	0.000583348	0.0297647	Upregulated
A06P04670.1	928.158	-1.61919	0.741458	0.000900841	0.0387506	Downregulated
A06P05350.1	154.387	3.04091	1.02397	8.83091e-05	0.00841559	Upregulated
A06P06750.1	908.216	-2.00483	0.627789	5.26817e-05	0.00600969	Downregulated
A06P07470.1	3313.52	-1.56047	0.585572	0.00029477	0.0190396	Downregulated
A06P08510.1	537.1	-1.82518	0.812696	0.000727132	0.0340702	Downregulated
A06P09380.1	508.651	-1.54197	0.632945	0.000532321	0.0278964	Downregulated
A06P09420.1	7444.96	1.8983	0.593162	5.42646e-05	0.00611147	Upregulated
A06P10400.1	1883.33	-1.63402	0.650332	0.000421314	0.0237682	Downregulated
A06P10520.1	2745.74	-1.71015	0.671307	0.000362953	0.0216593	Downregulated
A06P11190.1	91.4467	5.386	1.8145	6.35854e-05	0.00679081	Upregulated
A06P12690.1	9526.39	-1.22337	0.450932	0.000314971	0.0197528	Downregulated
A06P15100.1	1409.84	1.78996	0.907576	0.00136333	0.0496758	Upregulated
A06P15280.1	3554.96	-2.24688	0.684056	3.56726e-05	0.00463243	Downregulated
A06P15870.1	4657.93	-2.22985	0.779751	0.000136941	0.0114629	Downregulated
A06P15890.1	450.796	-1.35055	0.621393	0.00108784	0.0434734	Downregulated
A06P16150.1	3806.39	-1.09845	0.413567	0.000397435	0.0228314	Downregulated
A06P16420.1	3715.82	-1.29347	0.606929	0.00121042	0.046368	Downregulated
A06P16600.1	661.326	-2.66191	0.509623	7.77085e-09	6.87642e-06	Downregulated
A06P17330.1	95.9684	3.08854	1.22434	0.000287937	0.0187744	Upregulated
A06P17340.1	347.75	3.47485	1.0786	3.81117e-05	0.00484754	Upregulated
A06P19120.1	114.266	2.02241	0.695098	0.000134694	0.0113836	Upregulated
A06P20450.1	1912.14	-1.88338	0.707132	0.000262439	0.0177858	Downregulated
A06P20460.1	2454.45	-1.17058	0.433434	0.000341047	0.020691	Downregulated
A06P20630.1	711.089	-1.78184	0.538921	3.87191e-05	0.0048946	Downregulated
A06P27540.1	115.51	5.04366	0.887328	5.83212e-10	8.8112e-07	Upregulated
A06P27560.1	189.681	-2.92332	1.08752	0.000190288	0.0143858	Downregulated
A06P27710.1	149.877	5.54613	1.5812	1.52359e-05	0.00248356	Upregulated
A06P28770.1	3368.01	-1.20585	0.484905	0.000578554	0.0295932	Downregulated
A06P29140.1	97.734	-2.41122	0.873424	0.000185105	0.0141381	Downregulated
A06P29230.1	1555.55	1.55965	0.581686	0.000287066	0.0187744	Upregulated
A06P29880.1	475.298	-2.90699	0.973376	8.23376e-05	0.00804454	Downregulated
A06P31840.1	467.762	2.89282	0.916206	5.21705e-05	0.00600669	Upregulated
A06P32060.1	764.679	-1.36524	0.549469	0.000536782	0.0280827	Downregulated
A06P32600.1	910.964	-2.55165	0.83996	7.48072e-05	0.00752238	Downregulated
A06P33120.1	782.848	-3.16102	0.870916	9.50909e-06	0.00175827	Downregulated
A06P33550.1	85.2702	4.25477	2.01453	0.000523419	0.0275933	Upregulated
A06P34110.1	410.936	-1.36298	0.541186	0.000490765	0.0265034	Downregulated
A06P34640.1	654.194	-1.66773	0.626068	0.000280698	0.0184537	Downregulated
A06P35300.1	230.871	2.27925	0.897048	0.000336433	0.020552	Upregulated
A06P36030.1	790.006	1.49551	0.503766	0.000127502	0.0110459	Upregulated
A06P36480.1	634.386	-2.13366	1.00282	0.000817696	0.0368587	Downregulated
A06P36490.1	1667.64	-2.94794	0.685449	6.46556e-07	0.000224998	Downregulated
A06P36760.1	1047.06	2.52561	0.831294	8.05423e-05	0.00793169	Upregulated
A06P37090.1	1042.58	-3.02536	0.812856	6.67405e-06	0.0013599	Downregulated
A06P37620.1	5726.99	-1.17563	0.465461	0.000532077	0.0278964	Downregulated
A06P38490.1	1452.34	-1.32164	0.561376	0.000729237	0.0340914	Downregulated
A06P39810.1	1288.75	-1.13819	0.506222	0.0010794	0.0433881	Downregulated
A06P40200.1	4610.75	-1.81704	0.741067	0.00044553	0.0247511	Downregulated
A06P40950.1	30249.4	-1.98483	0.567856	1.87542e-05	0.00292617	Downregulated
A06P41990.1	531.276	-1.41234	0.692268	0.00131526	0.0486396	Downregulated
A06P42090.1	1105.33	-1.13148	0.448293	0.00056616	0.0291317	Downregulated
A06P42350.1	49.3158	9.85712	3.27467	3.59856e-06	0.000833795	Upregulated
A06P43460.1	1362.26	-1.37211	0.484863	0.000206018	0.0151022	Downregulated
A06P43490.1	688.575	1.55004	0.524829	0.000133698	0.0113641	Upregulated
A06P44360.1	21279.3	1.82075	0.493274	1.02619e-05	0.00182659	Upregulated
A06P44510.1	105.534	-1.69308	0.841044	0.00126647	0.0474013	Downregulated
A06P44570.1	72.4759	3.083	1.16571	0.000223269	0.0159515	Upregulated
A06P44640.1	1597.41	-1.72766	0.760776	0.000703138	0.0333751	Downregulated
A06P45180.1	3746.99	-2.18586	0.751499	0.000119728	0.0106353	Downregulated
A06P45190.1	3990.36	-3.30831	0.579803	4.89371e-10	7.7726e-07	Downregulated
A06P45670.1	1892.92	-1.38433	0.451738	9.71467e-05	0.00899552	Downregulated
A06P45870.1	748.36	1.11276	0.513279	0.00135473	0.0494497	Upregulated
A06P46050.1	559.732	-1.31795	0.523172	0.000493127	0.0265615	Downregulated
A06P47010.1	1147.74	-1.26258	0.418574	0.000134719	0.0113836	Downregulated
A06P47710.1	155.238	2.56353	0.727361	1.63132e-05	0.00259766	Upregulated
A06P48790.1	4924.87	-1.1861	0.446245	0.00037809	0.0221362	Downregulated
A07P01950.1	917.769	-3.41904	1.06033	3.50813e-05	0.00458447	Downregulated
A07P02420.1	1086.82	-2.28661	0.795523	0.000129806	0.0111806	Downregulated
A07P03740.1	1525.21	-1.39507	0.549826	0.000446697	0.0247937	Downregulated
A07P03820.1	137.648	-1.95567	0.895673	0.000792877	0.0361658	Downregulated
A07P04050.1	581.316	-1.70298	0.698073	0.000491427	0.0265161	Downregulated
A07P04120.1	678.391	-1.86376	0.832372	0.000721205	0.0339407	Downregulated
A07P04230.1	771.148	-1.26511	0.512667	0.000586161	0.0297855	Downregulated
A07P04400.1	457.917	-3.6415	0.842619	5.55566e-07	0.00020731	Downregulated
A07P06110.1	152.977	-2.35041	1.00532	0.000507859	0.0271661	Downregulated
A07P08630.1	1172.54	-2.40694	0.673282	1.28531e-05	0.00218726	Downregulated
A07P08750.1	596.91	1.59662	0.762341	0.00113859	0.0444483	Upregulated
A07P10390.1	902.316	-1.07122	0.423516	0.000584406	0.0297693	Downregulated
A07P11240.1	7330.18	-1.4495	0.71967	0.0013653	0.0497182	Downregulated
A07P12580.1	1081.51	-1.55751	0.570901	0.0002502	0.0172393	Downregulated
A07P13910.1	3229.15	-2.44215	0.642002	5.4447e-06	0.00115106	Downregulated
A07P14500.1	1147.03	-2.6152	0.86308	7.34484e-05	0.0074098	Downregulated
A07P14730.1	1235.17	-1.56657	0.527403	0.000120973	0.0106547	Downregulated
A07P15210.1	15713.1	4.4607	0.602265	6.18775e-15	1.91644e-10	Upregulated
A07P16860.1	711.396	1.72052	0.618186	0.000207513	0.015158	Upregulated
A07P17300.1	9376.64	-1.54444	0.547323	0.000191489	0.0143949	Downregulated
A07P17690.1	744.66	1.89689	0.719328	0.000292399	0.0189259	Upregulated
A07P19270.1	1461.55	1.68049	0.731742	0.000706135	0.0334838	Upregulated
A07P19600.1	239.035	-3.13921	1.09284	0.000119989	0.0106353	Downregulated
A07P20070.1	216.738	-2.95654	0.909343	3.54135e-05	0.0046085	Downregulated
A07P20270.1	5086	-1.59237	0.597729	0.000306404	0.0194826	Downregulated
A07P22140.1	18128.2	-2.15526	0.51417	1.20474e-06	0.000369431	Downregulated
A07P22880.1	467.855	-2.08209	0.639148	4.21225e-05	0.00515107	Downregulated
A07P22910.1	537.985	-1.80433	0.890423	0.00111241	0.0438601	Downregulated
A07P23380.1	717.974	-1.41344	0.68285	0.00121664	0.04652	Downregulated
A07P25880.1	1150.62	-2.02662	0.632732	5.11747e-05	0.00591695	Downregulated
A07P27860.1	341.941	1.25736	0.518405	0.000670195	0.0324074	Upregulated
A07P28240.1	585.546	3.94815	0.791265	2.45964e-08	1.81378e-05	Upregulated
A07P29140.1	552.913	-2.75872	1.0433	0.000222383	0.0159065	Downregulated
A07P29780.1	4224.49	-1.36629	0.376359	1.56001e-05	0.00252962	Downregulated
A07P30160.1	3218.04	-1.5007	0.584691	0.000392058	0.0226753	Downregulated
A07P30230.1	190.71	-3.26091	0.892418	9.05165e-06	0.00170421	Downregulated
A07P30370.1	160.053	4.22416	1.42084	7.24008e-05	0.00733997	Upregulated
A07P30380.1	72.84	3.76596	1.80807	0.000636811	0.0313723	Upregulated
A07P30470.1	624.392	-1.35256	0.555656	0.000599913	0.0301627	Downregulated
A07P31550.1	597.117	-2.02613	0.486432	1.39772e-06	0.000414255	Downregulated
A07P31950.1	3018.37	2.14728	0.516455	1.42469e-06	0.000420236	Upregulated
A07P31990.1	4910.63	-2.27968	0.539817	1.00508e-06	0.00032258	Downregulated
A07P34290.1	6052.49	-1.35753	0.483431	0.000218588	0.0157698	Downregulated
A07P34990.1	3493.01	-2.0583	0.504752	1.97757e-06	0.000536008	Downregulated
A07P36330.1	469.488	-2.27577	1.04294	0.000707591	0.0334838	Downregulated
A07P36360.1	968.787	-2.44483	0.665319	8.45323e-06	0.00163631	Downregulated
A07P36710.1	443.253	-1.22591	0.440188	0.000260818	0.0177111	Downregulated
A07P37120.1	4653.6	-1.3508	0.431703	8.08255e-05	0.00794695	Downregulated
A07P37380.1	383.27	-1.40168	0.649989	0.00108098	0.0434085	Downregulated
A07P37680.1	156.032	-2.67411	0.949038	0.000151118	0.012261	Downregulated
A07P38610.1	1143.3	-2.05272	0.631614	4.30565e-05	0.00521928	Downregulated
A07P38630.1	1369.25	-2.16481	1.04159	0.000884148	0.038379	Downregulated
A07P40180.1	211.825	1.30634	0.563955	0.000834797	0.0370414	Upregulated
A07P40230.1	406.561	-2.74454	0.750118	8.98893e-06	0.00169756	Downregulated
A07P40710.1	2235.83	-1.80281	0.561137	5.24617e-05	0.00600672	Downregulated
A07P40800.1	275.597	-2.38273	0.688701	2.00491e-05	0.0030893	Downregulated
A07P41010.1	504.781	-1.51144	0.490186	8.99325e-05	0.00849794	Downregulated
A07P41320.1	5307.88	2.51649	0.515525	4.67105e-08	2.86054e-05	Upregulated
A07P41390.1	4055.27	-3.99385	0.749887	3.91496e-09	3.91136e-06	Downregulated
A07P41630.1	1092.07	-2.20134	0.553966	2.91107e-06	0.000709922	Downregulated
A07P41670.1	458.932	-2.64509	0.864384	7.08952e-05	0.00725244	Downregulated
A07P42170.1	89.7073	2.04102	0.995253	0.00105186	0.0426691	Upregulated
A07P42690.1	647.865	2.28042	0.946015	0.000455643	0.0251326	Upregulated
A07P42950.1	306.151	1.80446	0.773017	0.000623822	0.0310373	Upregulated
A07P43060.1	14060.2	-2.14026	0.724028	0.00010482	0.00957649	Downregulated
A07P43290.1	4688.07	1.27644	0.587655	0.00113816	0.0444483	Upregulated
A07P44040.1	1146.44	2.19862	0.798488	0.000195882	0.0146122	Upregulated
A07P44190.1	37197.4	-1.1739	0.466852	0.000552163	0.0286454	Downregulated
A07P45280.1	3741.75	-1.39099	0.490873	0.000196332	0.014617	Downregulated
A08P01900.1	131.174	2.56377	0.604601	9.41387e-07	0.000307753	Upregulated
A08P02120.1	194.243	-1.84777	0.654124	0.000178523	0.0138401	Downregulated
A08P02400.1	493.481	-2.18662	0.652979	3.07055e-05	0.00414377	Downregulated
A08P02510.1	849.637	1.58195	0.409749	5.67655e-06	0.00118791	Upregulated
A08P02560.1	3979.88	-1.70176	0.613787	0.00020495	0.0150774	Downregulated
A08P03200.1	162.303	-3.49546	0.946892	7.4224e-06	0.0014689	Downregulated
A08P03530.1	2592.35	-1.27005	0.597957	0.00125186	0.0472425	Downregulated
A08P08380.1	3366.53	-4.1932	0.878289	6.43513e-08	3.65698e-05	Downregulated
A08P09220.1	9561.23	-1.72401	0.744286	0.000635928	0.0313625	Downregulated
A08P10720.1	1061.82	-1.98514	0.716552	0.000190439	0.0143858	Downregulated
A08P10790.1	629.228	1.41388	0.59374	0.000681511	0.0327247	Upregulated
A08P13170.1	1563.51	-2.51623	0.596176	9.75243e-07	0.000315181	Downregulated
A08P13180.1	436.659	-3.72359	0.603492	2.94992e-11	9.61721e-08	Downregulated
A08P13550.1	115.87	-2.56178	0.811014	5.82747e-05	0.00643171	Downregulated
A08P14940.1	266.702	-2.99485	0.615679	4.93392e-08	2.96475e-05	Downregulated
A08P16210.1	1617.97	-1.95298	0.67687	0.000139997	0.0116714	Downregulated
A08P16330.1	760.798	1.87791	0.894884	0.00101684	0.0418745	Upregulated
A08P17230.1	2154.35	-1.58678	0.400097	3.4785e-06	0.000813089	Downregulated
A08P17380.1	1547.93	-2.20432	0.617085	1.35905e-05	0.00227524	Downregulated
A08P17570.1	342.32	2.2485	0.928664	0.000456662	0.025144	Upregulated
A08P17630.1	148.712	-2.66851	0.817116	3.96411e-05	0.00496059	Downregulated
A08P17700.1	3024.46	-1.82963	0.532551	2.44379e-05	0.0035451	Downregulated
A08P19090.1	2635.01	-1.29239	0.483689	0.000344261	0.0208247	Downregulated
A08P19400.1	383.12	-2.64175	1.05947	0.000320242	0.0199389	Downregulated
A08P20490.1	1261.45	2.53892	0.98603	0.000302543	0.0193599	Upregulated
A08P20650.1	52.8201	2.93339	1.38929	0.000773802	0.0355772	Upregulated
A08P21050.1	759.366	-3.06475	0.847737	1.01216e-05	0.00182159	Downregulated
A08P21580.1	186.071	-1.81784	0.718523	0.000384083	0.0223812	Downregulated
A08P21820.1	2796.33	-1.62293	0.434163	8.65357e-06	0.00165953	Downregulated
A08P22360.1	183.188	5.14832	1.29597	2.09781e-06	0.000557786	Upregulated
A08P23920.1	728.027	-2.08037	0.494178	1.11733e-06	0.000351774	Downregulated
A08P24170.1	148.396	-3.62426	0.921599	3.33104e-06	0.000790554	Downregulated
A08P24630.1	245.945	-1.94252	0.764182	0.000353076	0.0211948	Downregulated
A08P24680.1	318.556	-3.50837	0.882677	2.38556e-06	0.000613148	Downregulated
A08P24750.1	824.244	-3.04485	0.772901	2.72886e-06	0.000673856	Downregulated
A08P25950.1	1049.39	1.12046	0.493943	0.00109247	0.0434902	Upregulated
A08P26090.1	17749.6	-1.62973	0.576274	0.00018048	0.0139221	Downregulated
A08P26520.1	1625.31	-1.20739	0.334129	1.71237e-05	0.00270585	Downregulated
A08P27070.1	2127.11	-1.15619	0.49525	0.000870495	0.0381474	Downregulated
A08P27380.1	723.808	-1.70526	0.673532	0.000394351	0.0227654	Downregulated
A08P27470.1	1046.42	-2.91558	0.735827	2.64415e-06	0.00066075	Downregulated
A08P29140.1	1595.81	1.48072	0.553814	0.000290885	0.0188673	Upregulated
A08P29160.1	127.258	2.94524	0.626133	1.10637e-07	5.66377e-05	Upregulated
A08P29390.1	79.3759	-2.79678	1.09253	0.000294261	0.0190266	Downregulated
A08P30780.1	1133.18	-1.94654	0.54646	1.51787e-05	0.00248356	Downregulated
A08P30890.1	186.148	1.69904	0.752579	0.000778434	0.035691	Upregulated
A08P30900.1	1179.61	-2.71986	0.593404	1.84272e-07	8.52121e-05	Downregulated
A08P30920.1	2820.51	-2.57708	0.815861	5.12001e-05	0.00591695	Downregulated
A08P31550.1	10149	1.45193	0.641409	0.000872812	0.0381812	Upregulated
A08P31710.1	25.8514	4.87269	1.67814	0.000184031	0.0140908	Upregulated
A08P32350.1	507.94	-1.60244	0.409812	4.60476e-06	0.00101146	Downregulated
A08P32390.1	1039.87	-1.39996	0.61463	0.000870442	0.0381474	Downregulated
A08P33740.1	344.072	1.74797	0.842098	0.00109745	0.0436222	Upregulated
A08P34680.1	5178.43	1.5793	0.743757	0.00110649	0.0438024	Upregulated
A08P35750.1	1286.83	-1.8161	0.64314	0.000173662	0.0135823	Downregulated
A08P35760.1	1269.01	-1.87859	0.704033	0.000259762	0.0176818	Downregulated
A08P36340.1	2470.92	-2.72974	0.498084	2.25277e-09	2.53715e-06	Downregulated
A08P36980.1	678.003	-1.65911	0.546378	9.78389e-05	0.00903195	Downregulated
A09P00200.1	3376.27	-2.09165	0.63583	3.73117e-05	0.00477521	Downregulated
A09P00310.1	2488.31	-1.34669	0.545631	0.000546401	0.0284418	Downregulated
A09P01210.1	385.197	2.05948	0.575425	1.4173e-05	0.00234737	Upregulated
A09P01740.1	705.949	1.22204	0.534544	0.000949564	0.0400401	Upregulated
A09P01790.1	732.138	-1.36948	0.45916	0.000131542	0.0112543	Downregulated
A09P01880.1	2114.81	-4.97094	0.775173	5.11639e-12	2.26375e-08	Downregulated
A09P03490.1	81644.8	-1.68454	0.536286	6.80901e-05	0.00707669	Downregulated
A09P03720.1	7829.25	-2.16532	0.586594	8.81771e-06	0.00167662	Downregulated
A09P05020.1	424.588	-1.74505	0.782881	0.000775726	0.0356195	Downregulated
A09P05110.1	75.5592	4.60243	1.14184	1.95648e-06	0.000535707	Upregulated
A09P05610.1	575.967	-4.68649	0.83405	7.91145e-10	1.07333e-06	Downregulated
A09P06630.1	31.7663	8.8836	3.18097	1.04269e-05	0.00185063	Upregulated
A09P06680.1	102.89	-2.91953	1.00806	0.000110175	0.00994839	Downregulated
A09P06840.1	587.065	1.73534	0.475047	1.19995e-05	0.00206094	Upregulated
A09P07030.1	1824.77	-1.21312	0.536228	0.000970806	0.0405585	Downregulated
A09P07270.1	121.969	1.49431	0.657342	0.000829141	0.0370025	Upregulated
A09P08160.1	3440.45	-2.20684	0.48984	2.89576e-07	0.000124698	Downregulated
A09P08880.1	889.006	1.21927	0.502928	0.000700429	0.0333307	Upregulated
A09P09680.1	213.594	-1.59274	0.600387	0.000304661	0.0194153	Downregulated
A09P10070.1	168.759	6.67518	1.38554	4.97771e-08	2.96475e-05	Upregulated
A09P10260.1	55488	-1.52367	0.523391	0.00014763	0.0121299	Downregulated
A09P11190.1	1376.59	-2.64447	0.698226	5.64262e-06	0.00118482	Downregulated
A09P11240.1	620.365	-2.47808	0.50802	4.71039e-08	2.86054e-05	Downregulated
A09P11530.1	163.636	-5.05397	1.05579	9.4053e-08	5.0064e-05	Downregulated
A09P12240.1	803.973	-1.35776	0.548814	0.000541504	0.0283058	Downregulated
A09P12590.1	2365.04	-2.35374	0.931574	0.000316863	0.0198257	Downregulated
A09P13630.1	4332.78	-1.22844	0.527715	0.000791758	0.0361414	Downregulated
A09P14020.1	336.813	-1.28518	0.539968	0.000712596	0.0336436	Downregulated
A09P14980.1	895.819	1.95191	0.570323	2.58473e-05	0.00370616	Upregulated
A09P15220.1	121.221	-2.44597	0.894105	0.000201205	0.0148726	Downregulated
A09P15320.1	700.344	-2.13686	0.603267	1.56808e-05	0.00253607	Downregulated
A09P16190.1	1806.22	-1.57301	0.705649	0.000831843	0.0370414	Downregulated
A09P16230.1	2026.03	3.89066	0.824639	8.52625e-08	4.63282e-05	Upregulated
A09P16250.1	12499.2	1.35405	0.529505	0.000419762	0.0237238	Upregulated
A09P16280.1	1273.62	-4.92915	0.949001	7.23417e-09	6.49429e-06	Downregulated
A09P16860.1	6042.75	-3.04824	0.576041	5.14837e-09	4.82177e-06	Downregulated
A09P17430.1	1541.38	-2.61044	0.617041	9.24238e-07	0.000304522	Downregulated
A09P17530.1	69.4669	6.60667	1.95074	3.06344e-05	0.00414377	Upregulated
A09P18290.1	2353.24	-2.02438	0.996873	0.00102057	0.0418934	Downregulated
A09P18300.1	3295.83	-3.00341	0.426154	8.53307e-14	9.80862e-10	Downregulated
A09P18890.1	660.361	-1.70184	0.60411	0.00018361	0.0140908	Downregulated
A09P19110.1	1636.36	1.36848	0.518005	0.000353508	0.0211978	Upregulated
A09P20020.1	432.217	3.48876	0.895447	3.47597e-06	0.000813089	Upregulated
A09P20550.1	2037.74	-2.04868	0.617592	3.43258e-05	0.00449522	Downregulated
A09P21130.1	398.61	1.63461	0.535983	9.81158e-05	0.00904403	Upregulated
A09P21150.1	34.8098	8.25924	3.67358	0.000156193	0.0125016	Upregulated
A09P22940.1	1745.51	-3.67404	0.618455	1.19815e-10	2.65061e-07	Downregulated
A09P23620.1	78.5223	3.19241	0.853316	7.53251e-06	0.00147654	Upregulated
A09P25010.1	676.071	-2.04957	0.426056	7.49306e-08	4.18146e-05	Downregulated
A09P26080.1	6708.89	-1.21587	0.450623	0.000330202	0.0203058	Downregulated
A09P26770.1	429.363	2.25422	0.665282	2.7283e-05	0.0038252	Upregulated
A09P27850.1	928.417	5.69827	0.812627	9.50094e-14	9.80862e-10	Upregulated
A09P27860.1	19729.1	-2.59585	0.7338	1.4129e-05	0.00234737	Downregulated
A09P33480.1	7332.5	-1.59061	0.652965	0.000512998	0.0272861	Downregulated
A09P35080.1	1331.54	-2.46046	0.853453	0.000120457	0.010644	Downregulated
A09P35090.1	2022.93	-2.59888	0.568449	2.00566e-07	9.13506e-05	Downregulated
A09P37160.1	2399.15	-2.07488	0.680023	7.96581e-05	0.0078822	Downregulated
A09P37870.1	591.736	-1.55062	0.588092	0.00032108	0.0199485	Downregulated
A09P38370.1	13034.7	-1.24898	0.47765	0.000401797	0.0229477	Downregulated
A09P38420.1	184.351	1.84135	0.799818	0.000674375	0.032508	Upregulated
A09P40220.1	370.695	-2.22879	0.572705	4.10945e-06	0.000918958	Downregulated
A09P40540.1	645.769	-5.57369	1.06022	5.52096e-09	5.02919e-06	Downregulated
A09P41590.1	819.323	1.46517	0.575466	0.000439184	0.0245084	Upregulated
A09P42240.1	507.989	-1.99776	0.704451	0.000151637	0.0122622	Downregulated
A09P43650.1	1327.62	-1.19703	0.539327	0.00109053	0.0434902	Downregulated
A09P44060.1	723.914	-2.75578	0.759947	1.01561e-05	0.00182159	Downregulated
A09P44070.1	2279.47	-1.03842	0.341855	0.000146394	0.0120891	Downregulated
A09P46910.1	137.982	5.22635	1.32623	2.36174e-06	0.00061199	Upregulated
A09P47830.1	53040.2	-1.51318	0.545347	0.000220156	0.0158203	Downregulated
A09P47930.1	239.021	5.4917	1.12273	3.52225e-08	2.32105e-05	Upregulated
A09P48390.1	3430.29	-1.44319	0.583044	0.00050658	0.0271423	Downregulated
A09P49560.1	3064.21	-2.04438	0.524694	4.08605e-06	0.000917036	Downregulated
A09P51480.1	5318.28	-1.41778	0.383148	1.09201e-05	0.00192166	Downregulated
A09P54620.1	378.073	1.92847	0.657154	0.000125409	0.0109307	Upregulated
A09P55960.1	546.022	-3.42704	0.960116	1.15845e-05	0.00200983	Downregulated
A09P56890.1	446.852	-1.31494	0.62265	0.00125666	0.0472787	Downregulated
A09P57050.1	341.408	2.49308	1.33079	0.00116973	0.0453508	Upregulated
A09P57720.1	3727.63	1.23295	0.471036	0.000422509	0.0237922	Upregulated
A09P58040.1	3038.2	1.56452	0.469225	3.90579e-05	0.0049174	Upregulated
A09P58460.1	635.14	-1.54	0.512144	0.000112234	0.0101048	Downregulated
A09P58770.1	169.281	1.6476	0.758933	0.000953735	0.040134	Upregulated
A09P59330.1	2452.4	-1.15658	0.520135	0.00111609	0.0438946	Downregulated
A09P59340.1	280.597	-3.6045	0.880445	1.49385e-06	0.000433849	Downregulated
A09P59480.1	14233.3	-2.39792	0.559786	7.51945e-07	0.000254523	Downregulated
A09P60270.1	188.093	-2.12711	0.858084	0.000396491	0.0228314	Downregulated
A09P60380.1	1068.32	-3.27038	0.511072	7.09497e-12	2.92989e-08	Downregulated
A09P60400.1	145.395	-3.24265	0.987635	3.19271e-05	0.00428065	Downregulated
A09P62270.1	1217.18	-2.12224	0.568033	7.48679e-06	0.0014758	Downregulated
A09P64000.1	395.9	-1.9886	0.708703	0.00017428	0.0136134	Downregulated
A09P64090.1	1481.58	-1.00779	0.362537	0.000324345	0.0200903	Downregulated
A09P64100.1	352.836	2.57563	0.407034	1.2496e-11	4.55317e-08	Upregulated
A09P65520.1	383.792	-4.46959	0.685916	3.74398e-12	1.78395e-08	Downregulated
A09P67180.1	1908.32	-1.75545	0.499891	1.91732e-05	0.00297655	Downregulated
A09P67620.1	61.4937	-2.89089	1.1463	0.000329237	0.0202723	Downregulated
A09P67730.1	1099.84	2.07522	0.576695	1.3488e-05	0.0022642	Upregulated
A09P68330.1	779.207	2.52366	0.85913	0.000107752	0.00977234	Upregulated
A09P68920.1	8567.94	-1.61491	0.566113	0.000169346	0.0133119	Downregulated
C01P00110.1	376.775	-3.66148	0.922985	2.45804e-06	0.000624009	Downregulated
C01P00120.1	1497.37	-2.3496	0.781102	8.63003e-05	0.00827507	Downregulated
C01P00820.1	11388.7	-1.05435	0.43666	0.000798591	0.0363729	Downregulated
C01P01740.1	395.424	6.04286	0.898088	8.06328e-13	5.5496e-09	Upregulated
C01P02580.1	1773.25	-2.33573	0.811844	0.000125894	0.0109445	Downregulated
C01P02990.1	5398.14	-1.76643	0.503031	1.88746e-05	0.00293757	Downregulated
C01P03860.1	324.018	2.5401	0.928709	0.000185931	0.0141662	Upregulated
C01P05000.1	419.104	5.82788	2.62002	0.000236025	0.0165386	Upregulated
C01P05550.1	255.898	1.32422	0.504978	0.000391185	0.0226671	Upregulated
C01P05760.1	15055.8	-1.4093	0.505436	0.000225322	0.0159875	Downregulated
C01P07010.1	556.539	1.75392	0.599411	0.000135109	0.0113865	Upregulated
C01P07140.1	2797.8	-2.96153	0.653885	2.33519e-07	0.000105583	Downregulated
C01P07340.1	120.085	2.92397	0.943119	6.54982e-05	0.00688938	Upregulated
C01P08760.1	614.87	4.3653	0.76456	4.56345e-10	7.43878e-07	Upregulated
C01P08890.1	126.619	4.24085	0.835516	1.70567e-08	1.35057e-05	Upregulated
C01P10720.1	298.06	-2.03412	0.73138	0.000181818	0.0140004	Downregulated
C01P11130.1	4373.24	-2.69598	0.73286	8.32123e-06	0.00162089	Downregulated
C01P11150.1	2989.72	-3.00548	0.649404	1.4552e-07	6.82873e-05	Downregulated
C01P11590.1	5657.87	-1.17675	0.516207	0.000969661	0.040557	Downregulated
C01P13090.1	300.536	-1.28395	0.520897	0.000581667	0.0297279	Downregulated
C01P13340.1	907.485	-1.55882	0.605473	0.000375977	0.0220653	Downregulated
C01P13380.1	1859.83	-1.38023	0.659339	0.00122763	0.0466245	Downregulated
C01P14230.1	7373.08	-1.75461	0.630813	0.000196031	0.0146122	Downregulated
C01P14640.1	11672.9	-1.02052	0.357865	0.000247238	0.0170945	Downregulated
C01P15850.1	882.269	-3.135	0.642649	4.58513e-08	2.84016e-05	Downregulated
C01P17510.1	389.563	1.5333	0.555165	0.000236526	0.0165514	Upregulated
C01P17610.1	2441.37	-1.42254	0.353376	2.95077e-06	0.000716784	Downregulated
C01P17760.1	1147.72	-2.10871	0.503042	1.20374e-06	0.000369431	Downregulated
C01P17770.1	6779.65	-1.32242	0.506166	0.000370883	0.0218796	Downregulated
C01P18210.1	573.824	1.18396	0.528726	0.0010891	0.043483	Upregulated
C01P19040.1	425.796	1.62393	0.650742	0.000460404	0.0252826	Upregulated
C01P19690.1	2490.33	-1.89304	0.572999	3.7721e-05	0.00481763	Downregulated
C01P19710.1	2360.42	-1.39453	0.636078	0.00099276	0.0412342	Downregulated
C01P20310.1	4351.5	-1.90654	0.614863	7.12566e-05	0.00727158	Downregulated
C01P20470.1	192.703	-1.7909	0.827944	0.000877752	0.0382399	Downregulated
C01P21490.1	855.277	-1.48882	0.722734	0.00123395	0.0467775	Downregulated
C01P22990.1	170.365	-2.00202	0.681898	0.000117879	0.0105213	Downregulated
C01P23290.1	156.029	3.42044	1.72303	0.000813196	0.0367677	Upregulated
C01P23360.1	91.201	-2.38667	0.903562	0.000253745	0.0174523	Downregulated
C01P23440.1	14137.1	-1.49848	0.636454	0.000650813	0.0317178	Downregulated
C01P25280.1	5157.39	-1.32573	0.556374	0.000672297	0.0324584	Downregulated
C01P25360.1	6174.09	-2.2174	0.607413	1.01806e-05	0.00182159	Downregulated
C01P25480.1	1975.31	-1.21159	0.496751	0.000646447	0.0315892	Downregulated
C01P26640.1	251.319	6.04649	1.27005	6.15622e-08	3.56388e-05	Upregulated
C01P26950.1	637.726	-2.40216	0.909637	0.000241189	0.0168243	Downregulated
C01P27610.1	8485.36	-1.43965	0.405294	1.8623e-05	0.00291304	Downregulated
C01P27790.1	199.85	2.4788	0.706155	1.69475e-05	0.00268486	Upregulated
C01P28970.1	2449.2	-2.65034	0.730054	9.71116e-06	0.00176923	Downregulated
C01P31010.1	465.383	-2.79686	0.788012	1.38104e-05	0.00230582	Downregulated
C01P31330.1	1573.55	1.07791	0.478147	0.00117665	0.0454937	Upregulated
C01P32230.1	71.2992	5.00048	1.70237	8.97874e-05	0.00849794	Upregulated
C01P33350.1	245.611	2.98222	1.21017	0.000348497	0.0210195	Upregulated
C01P34550.1	1102.13	-1.99682	0.741004	0.000230489	0.0162425	Downregulated
C01P36220.1	900.364	-1.17444	0.497538	0.000810886	0.0366938	Downregulated
C01P39080.1	9469.92	-1.41734	0.514353	0.000245885	0.0170368	Downregulated
C01P42520.1	2695.46	-1.53208	0.392087	4.64464e-06	0.00101662	Downregulated
C01P42580.1	2892.17	-1.1476	0.417531	0.000289086	0.01879	Downregulated
C01P43740.1	5045.09	2.92957	0.411024	5.03586e-14	7.7984e-10	Upregulated
C01P43980.1	778.903	1.91586	0.996015	0.0013683	0.0497981	Upregulated
C01P44430.1	5307.05	-1.51273	0.561756	0.000278563	0.0184537	Downregulated
C01P44770.1	893.54	-1.93245	0.674544	0.000146569	0.0120891	Downregulated
C01P45200.1	3129.84	-1.11721	0.490678	0.00103198	0.0421271	Downregulated
C01P45550.1	231.099	-1.07193	0.482904	0.00124182	0.0470186	Downregulated
C01P45910.1	157.885	8.44888	1.68209	2.42477e-08	1.80961e-05	Upregulated
C01P46520.1	711.544	-2.06388	0.833628	0.000398856	0.0228678	Downregulated
C01P47860.1	776.196	3.15586	0.924875	2.16408e-05	0.00327659	Upregulated
C01P48170.1	8868.05	-2.07435	0.41495	2.73342e-08	1.93701e-05	Downregulated
C01P48730.1	322.396	4.60253	2.73294	0.000976329	0.0406853	Upregulated
C01P48940.1	846.518	-1.35497	0.593268	0.000826218	0.0369881	Downregulated
C01P50090.1	17973.8	-1.10463	0.511743	0.00134556	0.0492891	Downregulated
C01P50360.1	1134.06	2.18387	0.70972	7.69856e-05	0.0076737	Upregulated
C01P51000.1	134.398	4.02181	1.95624	0.000573521	0.0294086	Upregulated
C02P00070.1	1848.41	-1.33486	0.509378	0.000374933	0.0220346	Downregulated
C02P00900.1	354.905	-1.82977	0.935506	0.00126167	0.0472787	Downregulated
C02P01040.1	2614.66	-2.03294	0.794314	0.000320281	0.0199389	Downregulated
C02P03080.1	64.2281	2.87125	1.32169	0.000684334	0.0328348	Upregulated
C02P03540.1	1547.65	-1.53076	0.649767	0.000655514	0.0318716	Downregulated
C02P03570.1	3067.19	-1.17482	0.49535	0.000733344	0.0342576	Downregulated
C02P03730.1	168.317	2.97274	1.4737	0.000815516	0.0368169	Upregulated
C02P03750.1	4774.84	-1.67141	0.428009	3.95974e-06	0.000891921	Downregulated
C02P04170.1	251.315	1.74803	0.88835	0.00134381	0.0492541	Upregulated
C02P04290.1	1144.73	-2.45699	0.478649	1.27259e-08	1.03721e-05	Downregulated
C02P04450.1	207.336	3.79463	0.619056	3.80782e-11	1.12318e-07	Upregulated
C02P05790.1	989.732	-1.71249	0.718059	0.000550184	0.0285906	Downregulated
C02P05920.1	42.186	4.10664	1.34827	7.1941e-05	0.00730531	Upregulated
C02P07880.1	1727.95	1.22704	0.527549	0.000882035	0.0383222	Upregulated
C02P10700.1	2739.64	-2.92037	0.727583	2.18904e-06	0.000569729	Downregulated
C02P11060.1	2267.6	-1.58333	0.540922	0.000134727	0.0113836	Downregulated
C02P11460.1	7180.11	-1.99853	0.58995	2.74252e-05	0.0038252	Downregulated
C02P12220.1	803.432	-2.16777	0.765388	0.000150441	0.0122454	Downregulated
C02P12420.1	7564.3	-1.48689	0.741603	0.00135604	0.0494683	Downregulated
C02P12570.1	698.42	4.52898	1.92131	0.000280466	0.0184537	Upregulated
C02P12580.1	165.256	3.63692	1.09494	2.75842e-05	0.00383105	Upregulated
C02P13370.1	1117.87	5.80452	1.84484	2.73264e-05	0.0038252	Upregulated
C02P13460.1	2815.77	-2.86994	0.739969	3.78304e-06	0.000858363	Downregulated
C02P15630.1	838.037	-1.38297	0.554449	0.000513829	0.0272861	Downregulated
C02P15730.1	4979.19	-2.65133	0.54561	5.47652e-08	3.2003e-05	Downregulated
C02P16510.1	3392.77	-1.60781	0.74487	0.000945938	0.0399143	Downregulated
C02P16990.1	8414.64	-1.55696	0.578022	0.000270622	0.0181813	Downregulated
C02P17930.1	853.871	-1.33581	0.518534	0.000421906	0.0237799	Downregulated
C02P18780.1	61.4861	-2.01931	0.992625	0.00113968	0.0444553	Downregulated
C02P19170.1	547.956	-1.60522	0.614826	0.000332684	0.020392	Downregulated
C02P19420.1	423.363	-2.79453	0.880233	4.78862e-05	0.00564994	Downregulated
C02P19440.1	250.472	-3.27381	0.984791	2.74313e-05	0.0038252	Downregulated
C02P19460.1	577.49	-3.63952	0.796115	1.84338e-07	8.52121e-05	Downregulated
C02P19470.1	780.338	-2.80292	0.714379	3.28384e-06	0.00078235	Downregulated
C02P21470.1	210.267	1.23724	0.586566	0.00131929	0.0487304	Upregulated
C02P22010.1	3736.99	-1.64289	0.773152	0.000995192	0.0412342	Downregulated
C02P22200.1	266.74	-1.7109	0.741142	0.000667535	0.0323292	Downregulated
C02P24400.1	404.565	-1.43434	0.557701	0.000404389	0.0230442	Downregulated
C02P24490.1	413.937	-1.37463	0.583439	0.000721629	0.0339407	Downregulated
C02P26980.1	9662.64	-2.49586	0.693683	1.16158e-05	0.00200983	Downregulated
C02P27790.1	201.293	2.9127	0.587691	3.10949e-08	2.11661e-05	Upregulated
C02P28280.1	9591.09	2.59923	0.426068	4.51458e-11	1.21585e-07	Upregulated
C02P28340.1	728.643	3.0173	0.742588	1.89774e-06	0.000525259	Upregulated
C02P29450.1	3768.93	-1.58069	0.621579	0.000395703	0.0228222	Downregulated
C02P29890.1	364.01	-3.83528	0.643989	1.09935e-10	2.52211e-07	Downregulated
C02P29950.1	11673.2	-2.52788	0.757113	2.86065e-05	0.00394648	Downregulated
C02P30090.1	3212.8	-2.32793	0.641193	1.06182e-05	0.0018792	Downregulated
C02P32050.1	1956.93	-2.21608	0.775219	0.000134607	0.0113836	Downregulated
C02P32210.1	1712.75	-1.29165	0.50917	0.000478601	0.0259825	Downregulated
C02P32860.1	1319.07	-2.37326	0.734993	4.25226e-05	0.005185	Downregulated
C02P34970.1	334.603	1.83927	0.88947	0.0010687	0.0431259	Upregulated
C02P37590.1	7473.06	-1.68378	0.519896	5.00331e-05	0.00584755	Downregulated
C02P39530.1	171.305	3.2476	1.69915	0.000899467	0.0387506	Upregulated
C02P40700.1	59.4652	9.35024	3.21651	7.2454e-06	0.00144372	Upregulated
C02P41930.1	436.936	-1.70008	0.580034	0.000131359	0.0112542	Downregulated
C02P44340.1	2075.8	1.25076	0.566633	0.00103232	0.0421271	Upregulated
C02P45260.1	1917.12	-1.07411	0.479814	0.00117732	0.0454937	Downregulated
C02P45770.1	248.15	-2.31453	1.04497	0.000671685	0.0324541	Downregulated
C02P46160.1	8159.59	-1.89445	0.808383	0.000558468	0.0288758	Downregulated
C02P48570.1	5278.07	-2.82812	0.566675	2.63198e-08	1.89573e-05	Downregulated
C02P49690.1	2401.56	2.7073	0.387914	1.45545e-13	1.28793e-09	Upregulated
C02P50450.1	2296.78	-1.90763	0.7461	0.000337214	0.0205723	Downregulated
C02P56610.1	948.278	-1.37375	0.64099	0.00110497	0.0437908	Downregulated
C02P57670.1	269.296	2.09722	0.847112	0.000402556	0.0229609	Upregulated
C02P58250.1	436.234	-1.44864	0.699436	0.00124886	0.0471697	Downregulated
C02P59210.1	6644.69	1.64135	0.68022	0.000593637	0.0299688	Upregulated
C02P59420.1	592.037	4.28963	0.742941	3.14963e-10	5.41586e-07	Upregulated
C02P59510.1	889.423	2.57716	0.704171	9.63192e-06	0.00176859	Upregulated
C02P59780.1	282.269	-1.27475	0.550132	0.000828787	0.0370025	Downregulated
C02P61520.1	3168.65	-2.05142	0.693978	0.00011402	0.0102211	Downregulated
C02P62170.1	203.322	-2.00291	0.795017	0.000370395	0.0218717	Downregulated
C02P63140.1	1617.78	5.40072	1.65864	2.50208e-05	0.00360433	Upregulated
C02P63490.1	255.838	-1.51109	0.575672	0.000336006	0.0205461	Downregulated
C02P64540.1	4182.81	-1.39565	0.562075	0.00051006	0.0272133	Downregulated
C02P64870.1	791.145	-1.38934	0.615604	0.000886638	0.0384332	Downregulated
C03P01350.1	397.172	3.18964	0.680808	1.1521e-07	5.7552e-05	Upregulated
C03P02560.1	542.398	1.43128	0.584943	0.00056624	0.0291317	Upregulated
C03P04240.1	2973.35	-2.18595	0.64956	2.82033e-05	0.00390827	Downregulated
C03P04520.1	2759.83	-1.45136	0.532177	0.000273094	0.0182091	Downregulated
C03P05100.1	161.886	4.80714	1.118	5.86553e-07	0.000214987	Upregulated
C03P07450.1	1121.33	-1.71269	0.62316	0.000223801	0.0159534	Downregulated
C03P07570.1	71.112	10.6687	3.04782	1.72856e-08	1.35057e-05	Upregulated
C03P08030.1	5565.78	1.34308	0.427869	8.5271e-05	0.00822733	Upregulated
C03P08350.1	3193.62	1.47905	0.6882	0.00110739	0.0438024	Upregulated
C03P10110.1	1879.76	-1.74186	0.458561	6.36913e-06	0.00130637	Downregulated
C03P10990.1	433.567	-1.96816	0.683243	0.000138305	0.0115614	Downregulated
C03P11500.1	5434.43	-1.71185	0.676423	0.000386514	0.0225017	Downregulated
C03P12070.1	628.026	-2.1082	0.814392	0.000292072	0.0189245	Downregulated
C03P13270.1	3866.22	-1.90589	0.703486	0.000232869	0.0163916	Downregulated
C03P13440.1	181.449	-2.5639	1.0803	0.000463729	0.0253977	Downregulated
C03P14860.1	143.899	1.40911	0.586638	0.000643395	0.0315549	Upregulated
C03P15980.1	544.906	-1.03149	0.400272	0.000550972	0.0286076	Downregulated
C03P16170.1	624.198	-2.77344	1.04205	0.000211265	0.0153416	Downregulated
C03P16700.1	4366.85	-3.2823	0.697353	9.69163e-08	5.08753e-05	Downregulated
C03P16730.1	1610.42	-1.38987	0.610402	0.000833921	0.0370414	Downregulated
C03P18190.1	675.705	-2.72909	0.693914	3.40322e-06	0.000804602	Downregulated
C03P18370.1	149.032	3.37091	1.11339	7.18802e-05	0.00730531	Upregulated
C03P18650.1	262.776	-3.24845	1.05466	5.91524e-05	0.00646684	Downregulated
C03P19030.1	84.2004	10.6288	3.1902	4.30213e-07	0.000166554	Upregulated
C03P20190.1	869.604	-3.57133	1.09524	3.09095e-05	0.00416223	Downregulated
C03P21000.1	5672.09	-1.33393	0.573316	0.000769064	0.0354451	Downregulated
C03P21410.1	637.04	-1.86826	0.332512	9.84258e-10	1.24424e-06	Downregulated
C03P22330.1	1910.28	-1.98171	0.573963	2.19465e-05	0.0032996	Downregulated
C03P22350.1	135982	-1.6355	0.522533	7.18395e-05	0.00730531	Downregulated
C03P24060.1	1961.09	3.1013	0.69333	3.28373e-07	0.000135603	Upregulated
C03P24090.1	21300.1	-1.45227	0.523841	0.000229509	0.0161919	Downregulated
C03P24510.1	1084.46	-1.97573	0.710427	0.000183954	0.0140908	Downregulated
C03P25210.1	8596.83	-1.9727	0.719102	0.000201148	0.0148726	Downregulated
C03P26110.1	622.807	2.40503	1.04606	0.000544846	0.0284086	Upregulated
C03P26310.1	172748	-1.12481	0.459555	0.000679541	0.0326554	Downregulated
C03P26390.1	1762.58	1.38837	0.630965	0.00102501	0.0419923	Upregulated
C03P26480.1	804.683	-2.43171	0.510068	7.67649e-08	4.22071e-05	Downregulated
C03P26870.1	300.183	-1.25376	0.460881	0.000306661	0.0194826	Downregulated
C03P27760.1	1047.58	-3.48987	0.87265	2.10714e-06	0.000557786	Downregulated
C03P28140.1	496.829	-1.0157	0.400338	0.000622043	0.0309986	Downregulated
C03P28180.1	1252.35	-2.55739	0.6579	3.77802e-06	0.000858363	Downregulated
C03P28650.1	2728.36	4.73613	0.774405	4.05021e-11	1.14037e-07	Upregulated
C03P30110.1	1005.62	-1.91878	0.788459	0.000459543	0.0252577	Downregulated
C03P30320.1	12581.5	-1.05953	0.303247	3.03647e-05	0.00412473	Downregulated
C03P31640.1	6885.64	-1.6726	0.711255	0.000602759	0.0302479	Downregulated
C03P32340.1	2576.74	-2.45285	0.847473	0.000118954	0.0105968	Downregulated
C03P32690.1	730.608	1.52129	0.534024	0.00019148	0.0143949	Upregulated
C03P33750.1	555.18	4.64966	2.17561	0.00036934	0.021851	Upregulated
C03P36020.1	174.735	4.65941	1.80304	0.000175778	0.0136959	Upregulated
C03P36030.1	1367.38	6.66058	1.31234	1.23381e-08	1.01901e-05	Upregulated
C03P36770.1	1174.12	-1.52544	0.441737	2.57745e-05	0.0037043	Downregulated
C03P37240.1	793.923	-4.76066	0.747604	7.93344e-12	3.07138e-08	Downregulated
C03P37270.1	241.804	4.97577	1.21863	1.56345e-06	0.00045044	Upregulated
C03P37480.1	264.898	2.64128	1.27588	0.000847662	0.0374513	Upregulated
C03P39300.1	1767.37	-2.36996	0.788065	8.51302e-05	0.00822655	Downregulated
C03P39360.1	163.477	-4.3267	0.79329	2.16623e-09	2.53175e-06	Downregulated
C03P40530.1	1232.91	-1.42624	0.693807	0.00129432	0.0480949	Downregulated
C03P41960.1	1743.68	-2.34914	0.723913	4.11048e-05	0.0050519	Downregulated
C03P43980.1	1935.24	2.19823	0.73023	9.25046e-05	0.00869501	Upregulated
C03P45590.1	1444.1	-1.19497	0.397784	0.000138988	0.0116029	Downregulated
C03P46830.1	1100.24	1.17235	0.487322	0.000710787	0.0335838	Upregulated
C03P47050.1	154.511	4.19887	1.73423	0.000282087	0.0185098	Upregulated
C03P47240.1	1918.55	-2.26268	0.611363	8.39319e-06	0.00162978	Downregulated
C03P47270.1	7453.95	-1.16337	0.496092	0.000842732	0.0372867	Downregulated
C03P47350.1	6344.53	-1.76167	0.651055	0.000244752	0.0170153	Downregulated
C03P47810.1	56.151	5.51861	1.82989	7.0952e-05	0.00725244	Upregulated
C03P54960.1	175.499	-2.79716	0.963351	0.00011132	0.0100371	Downregulated
C03P55050.1	1653.11	1.40107	0.44883	8.90623e-05	0.00846133	Upregulated
C03P55460.1	16719.9	1.20062	0.388603	0.000109716	0.00992133	Upregulated
C03P56190.1	5564.2	1.16314	0.46711	0.000591342	0.0299235	Upregulated
C03P56690.1	534.7	1.08301	0.480487	0.00117515	0.0454937	Upregulated
C03P57860.1	436.824	-2.37628	0.886593	0.000227456	0.0160654	Downregulated
C03P58670.1	831.049	-1.02743	0.446511	0.00105802	0.0428345	Downregulated
C03P58790.1	239.639	1.94832	0.991254	0.00123906	0.0469427	Upregulated
C03P59340.1	335.274	-1.29932	0.5986	0.00114936	0.0447202	Downregulated
C03P59930.1	964.3	-1.94156	0.789946	0.00042415	0.023863	Downregulated
C03P60480.1	89.4011	-2.44395	0.992709	0.000399079	0.0228678	Downregulated
C03P61040.1	232.409	-2.13592	0.835913	0.000324659	0.0200903	Downregulated
C03P61170.1	1428.74	1.77725	0.761156	0.000635385	0.0313625	Upregulated
C03P61730.1	2117.11	-1.93115	0.672411	0.000143877	0.0119147	Downregulated
C03P62630.1	2462.1	1.40614	0.528916	0.000326685	0.0201955	Upregulated
C03P63480.1	11299.8	-2.14079	0.648645	3.54139e-05	0.0046085	Downregulated
C03P64300.1	1598.63	1.77221	0.501358	1.67907e-05	0.00266683	Upregulated
C03P64880.1	3830.45	-1.16515	0.50122	0.000887752	0.0384412	Downregulated
C03P65200.1	608.04	-2.09023	0.850916	0.000413155	0.0233931	Downregulated
C03P66490.1	723.576	-2.33143	0.848029	0.000184386	0.0141005	Downregulated
C03P68370.1	394.093	1.92397	0.489219	3.8374e-06	0.000867519	Upregulated
C03P68630.1	1035.52	2.38386	0.572082	1.31452e-06	0.000395268	Upregulated
C03P69400.1	15666.7	-1.37807	0.612365	0.000881599	0.0383222	Downregulated
C03P71360.1	2116.59	-1.5232	0.736968	0.00121017	0.046368	Downregulated
C03P71620.1	106.069	-3.78035	1.06138	1.34807e-05	0.0022642	Downregulated
C03P71800.1	4611.52	-1.36919	0.612833	0.000923545	0.039269	Downregulated
C03P73370.1	1468.47	-1.50597	0.450691	3.8235e-05	0.00485326	Downregulated
C03P73650.1	2874.49	-1.46578	0.635167	0.000740035	0.0344921	Downregulated
C03P74520.1	19065.3	-1.78074	0.568425	6.77772e-05	0.00705782	Downregulated
C03P75080.1	885.167	-1.25497	0.570079	0.00108207	0.0434085	Downregulated
C03P76480.1	1063	-2.3097	0.613114	5.9197e-06	0.00123048	Downregulated
C03P77430.1	685.063	-2.86645	0.658255	4.83601e-07	0.000184912	Downregulated
C03P77660.1	618.348	-2.1302	0.507495	1.17657e-06	0.000364401	Downregulated
C03P79370.1	218.702	3.4587	1.07027	3.67204e-05	0.00471548	Upregulated
C03P79950.1	237.34	5.7585	1.37489	7.69679e-07	0.00025858	Upregulated
C03P80480.1	5816.78	3.62199	1.90909	0.000902242	0.038757	Upregulated
C03P84050.1	537.53	1.2655	0.468026	0.000314841	0.0197528	Upregulated
C03P84530.1	458.329	-2.8104	0.695156	2.0466e-06	0.000548798	Downregulated
C03P84630.1	1178.35	-4.34336	0.722173	7.40638e-11	1.91155e-07	Downregulated
C03P84760.1	850.213	-2.21491	0.794195	0.00016847	0.0132599	Downregulated
C03P85130.1	245.166	2.13389	1.10135	0.00124503	0.0471109	Upregulated
C03P85980.1	1127.49	-1.64857	0.651858	0.000401955	0.0229477	Downregulated
C03P86270.1	8502.66	-1.56573	0.75615	0.00114447	0.0445863	Downregulated
C03P86840.1	2407.98	-1.68396	0.560598	0.000105709	0.00961521	Downregulated
C03P88510.1	2866.89	-1.23072	0.55683	0.00108271	0.0434085	Downregulated
C03P90070.1	536.268	-2.56964	0.703721	9.69845e-06	0.00176923	Downregulated
C03P90250.1	1572.14	-1.27604	0.552485	0.000834574	0.0370414	Downregulated
C03P90320.1	790.358	1.11494	0.414105	0.00038212	0.0223088	Upregulated
C03P91090.1	87.9499	2.43716	1.21542	0.00107048	0.0431698	Upregulated
C04P00160.1	9261.34	-1.37432	0.507461	0.000287432	0.0187744	Downregulated
C04P01110.1	17943.9	-1.25525	0.435306	0.000179032	0.0138622	Downregulated
C04P01420.1	1893.86	-1.93239	0.619555	6.77188e-05	0.00705782	Downregulated
C04P02120.1	6263.58	-2.79129	0.623275	2.89984e-07	0.000124698	Downregulated
C04P02740.1	625.38	1.33607	0.614409	0.00110224	0.0437666	Upregulated
C04P03450.1	1110.69	1.24282	0.587919	0.00131394	0.0486396	Upregulated
C04P03550.1	4332.96	-1.40503	0.679563	0.00124677	0.0471482	Downregulated
C04P03840.1	1331.79	2.28023	0.828686	0.000190936	0.0143949	Upregulated
C04P06110.1	84.9549	4.10004	1.73423	0.000374313	0.0220191	Upregulated
C04P07800.1	18112.2	-1.00488	0.448691	0.00127677	0.0476142	Downregulated
C04P07830.1	436.629	-1.47381	0.639765	0.000753241	0.0348715	Downregulated
C04P08460.1	588.795	2.91136	0.941397	6.62247e-05	0.0069528	Upregulated
C04P10310.1	6343.7	1.46472	0.566913	0.000366092	0.0217837	Upregulated
C04P11000.1	3245.82	-1.58911	0.457815	2.34259e-05	0.00343042	Downregulated
C04P11150.1	491.023	1.70046	0.451789	7.96735e-06	0.00155685	Upregulated
C04P12830.1	655.619	-1.94822	0.970621	0.00111484	0.0438862	Downregulated
C04P13720.1	351.153	1.46509	0.689459	0.00113878	0.0444483	Upregulated
C04P13830.1	3448.09	-1.14903	0.366007	9.60124e-05	0.00891648	Downregulated
C04P14710.1	851.532	-1.60923	0.776563	0.00112683	0.0442046	Downregulated
C04P18950.1	3322.86	-1.31807	0.633481	0.00131121	0.0486348	Downregulated
C04P19420.1	3386.64	-1.05797	0.381315	0.000314545	0.0197528	Downregulated
C04P20710.1	1133.9	-1.91361	0.697976	0.000210599	0.0153112	Downregulated
C04P21110.1	50.2443	3.38531	1.60583	0.000691943	0.0330973	Upregulated
C04P22180.1	4678.27	1.42167	0.436722	5.56573e-05	0.00621236	Upregulated
C04P22210.1	1989.24	1.95863	0.547659	1.47397e-05	0.00243472	Upregulated
C04P22420.1	123.506	3.06652	1.69813	0.00125773	0.0472787	Upregulated
C04P22860.1	54.5617	6.21162	1.97496	5.09524e-05	0.00591038	Upregulated
C04P23760.1	5032.57	-1.49421	0.530408	0.000177638	0.0137888	Downregulated
C04P28880.1	629.661	-3.15041	0.593011	4.48067e-09	4.35744e-06	Downregulated
C04P30270.1	2060.61	-1.73133	0.795496	0.000874951	0.0382208	Downregulated
C04P31020.1	694.985	-1.85351	0.561814	3.91945e-05	0.0049246	Downregulated
C04P31150.1	2625.76	-2.54422	0.704791	1.02044e-05	0.00182159	Downregulated
C04P31490.1	1951.59	-1.08272	0.384858	0.000272435	0.0181992	Downregulated
C04P31640.1	153.207	-1.62376	0.612633	0.000308691	0.0195514	Downregulated
C04P33750.1	593.471	1.83344	0.640846	0.000160399	0.0127707	Upregulated
C04P36280.1	2013.16	-1.6471	0.392006	1.28759e-06	0.00038906	Downregulated
C04P38710.1	381.788	-2.39837	0.680557	1.60138e-05	0.0025698	Downregulated
C04P39610.1	129.986	-2.2209	0.978508	0.000628439	0.0311273	Downregulated
C04P39920.1	59.8675	3.24521	1.13442	0.000124249	0.0108642	Upregulated
C04P42430.1	369.247	-2.10656	1.08493	0.00119294	0.0459088	Downregulated
C04P44690.1	2158.93	-1.2578	0.389761	6.68467e-05	0.0069944	Downregulated
C04P45040.1	67374.3	-1.59031	0.623045	0.000383226	0.0223523	Downregulated
C04P45500.1	2967.45	-1.63351	0.495599	4.21612e-05	0.00515107	Downregulated
C04P46060.1	3478.32	-1.17223	0.551058	0.00135032	0.0493176	Downregulated
C04P46070.1	8488.05	-1.66286	0.596522	0.000199506	0.014832	Downregulated
C04P46990.1	162.152	-2.14758	1.07399	0.00108948	0.043483	Downregulated
C04P50150.1	282.566	1.85696	0.629789	0.000122956	0.0108032	Upregulated
C04P50800.1	1580.65	2.44774	0.461017	5.21542e-09	4.82177e-06	Upregulated
C04P50840.1	21.8145	7.82036	3.85117	0.000337531	0.0205723	Upregulated
C04P52630.1	1419.38	-1.46329	0.584391	0.000467044	0.0255116	Downregulated
C04P53030.1	8107.37	-1.98766	0.573883	2.12059e-05	0.00322742	Downregulated
C04P53130.1	793.975	-2.29431	0.677673	2.48203e-05	0.00358379	Downregulated
C04P53630.1	327.245	3.7275	0.802428	1.31988e-07	6.3881e-05	Upregulated
C04P54740.1	801.819	-1.32088	0.489784	0.000303344	0.0193712	Downregulated
C04P55970.1	4117.85	-1.7875	0.715069	0.000408263	0.0232222	Downregulated
C04P56690.1	720.204	-1.44043	0.617422	0.000717116	0.0338312	Downregulated
C04P56920.1	365.428	-1.25526	0.556264	0.00096618	0.0404926	Downregulated
C04P57350.1	640.814	-1.47447	0.507267	0.000155293	0.0124764	Downregulated
C04P57500.1	629.374	-2.9031	0.896282	3.80297e-05	0.00484706	Downregulated
C04P57680.1	743.585	-2.02698	0.64393	6.07004e-05	0.00657337	Downregulated
C04P58050.1	1225.28	1.30538	0.505754	0.000452192	0.0249867	Upregulated
C04P58200.1	959.604	-2.33923	0.906514	0.000279287	0.0184537	Downregulated
C04P58260.1	2086.18	-1.01972	0.3914	0.000513558	0.0272861	Downregulated
C04P58290.1	232.018	-1.86868	0.857497	0.000830694	0.0370185	Downregulated
C04P60100.1	33.3957	4.61178	1.92134	0.000359858	0.0214954	Upregulated
C04P61130.1	272.243	2.48384	0.830279	9.32278e-05	0.00873647	Upregulated
C04P61140.1	5359.01	-2.19456	0.505716	6.05622e-07	0.000216265	Downregulated
C04P62140.1	85.6824	-3.35255	1.0909	7.0641e-05	0.00724456	Downregulated
C04P62380.1	397.677	-1.50512	0.607612	0.000492471	0.0265493	Downregulated
C04P64090.1	630.667	-1.69711	0.763649	0.000818887	0.0368587	Downregulated
C04P65370.1	497.958	-2.16473	0.898429	0.000441972	0.0245976	Downregulated
C04P66240.1	362.369	2.08398	0.964077	0.000836387	0.0370854	Upregulated
C04P66620.1	1274.87	-1.57771	0.557683	0.000183838	0.0140908	Downregulated
C04P66750.1	2815.26	1.73675	0.435927	3.09042e-06	0.000744864	Upregulated
C04P67170.1	12766.4	2.07824	0.903299	0.000642248	0.0315236	Upregulated
C04P67950.1	895.541	-1.38063	0.502994	0.000260825	0.0177111	Downregulated
C04P68220.1	832.192	1.26463	0.566117	0.00101303	0.0417998	Upregulated
C04P68300.1	5146.81	-1.14436	0.529284	0.00128678	0.0479007	Downregulated
C04P68520.1	422.536	-3.04794	0.766504	2.43157e-06	0.00062239	Downregulated
C04P68590.1	203.954	1.88335	0.713906	0.000289436	0.018793	Upregulated
C04P68990.1	3874.8	-1.73176	0.593874	0.000134891	0.0113836	Downregulated
C04P69600.1	1727.88	-1.3691	0.42809	6.37896e-05	0.00680089	Downregulated
C04P69930.1	1725.42	1.02249	0.441034	0.00109473	0.0435522	Upregulated
C04P70020.1	294.835	-1.65251	0.749607	0.000856815	0.0377288	Downregulated
C04P70050.1	144.183	4.57774	1.38012	2.34212e-05	0.00343042	Upregulated
C04P70160.1	9609.32	2.1329	0.773198	0.000205507	0.0151005	Upregulated
C04P70330.1	4686.44	-1.45379	0.512479	0.000187855	0.0142576	Downregulated
C04P71270.1	1226.91	-1.93378	0.743914	0.000299213	0.0192063	Downregulated
C04P71710.1	1093.5	-2.01405	0.775788	0.000297392	0.019149	Downregulated
C04P71720.1	506.839	-1.48569	0.64526	0.00074905	0.0347697	Downregulated
C04P71840.1	539.563	-1.77333	0.524514	3.02522e-05	0.00411849	Downregulated
C04P72200.1	1912.06	-1.7624	0.550346	5.1756e-05	0.00597006	Downregulated
C05P00360.1	258.858	-1.82841	0.527506	2.232e-05	0.00331021	Downregulated
C05P03920.1	358.177	-1.64759	0.568951	0.000151547	0.0122622	Downregulated
C05P05270.1	346.662	-2.64122	0.50987	1.01142e-08	8.70142e-06	Downregulated
C05P06730.1	233.532	1.32485	0.505109	0.000391883	0.0226753	Upregulated
C05P07480.1	1089.39	-1.89999	0.710723	0.000255734	0.0175315	Downregulated
C05P07500.1	342.675	-1.36267	0.545947	0.000512196	0.0272861	Downregulated
C05P09570.1	820.264	-1.63611	0.732368	0.000806772	0.0366146	Downregulated
C05P09810.1	1269.96	-1.16766	0.51581	0.00101804	0.0418745	Downregulated
C05P09930.1	1936.89	-1.185	0.441275	0.000338095	0.0205723	Downregulated
C05P10110.1	1649.27	-1.57919	0.679368	0.000676635	0.0325903	Downregulated
C05P11080.1	1826.73	2.73045	0.723512	6.34901e-06	0.00130637	Upregulated
C05P11510.1	243.266	2.26653	0.612632	8.82545e-06	0.00167662	Upregulated
C05P11820.1	651.184	-2.07983	0.674393	7.4163e-05	0.00746972	Downregulated
C05P11960.1	85.6013	1.7016	0.828872	0.00121228	0.0463819	Upregulated
C05P12000.1	127.126	-2.9313	1.11903	0.00024727	0.0170945	Downregulated
C05P12390.1	186.937	-1.96869	0.762201	0.000317675	0.0198565	Downregulated
C05P12610.1	234.668	-2.1394	1.0541	0.000951155	0.0400526	Downregulated
C05P14760.1	66.5624	2.62391	1.20688	0.000758804	0.0350504	Upregulated
C05P14990.1	9011.8	-1.13729	0.455176	0.000597034	0.0300532	Downregulated
C05P16100.1	136.382	1.90035	0.796086	0.000544593	0.0284086	Upregulated
C05P16370.1	1149.98	-1.30032	0.601964	0.00115416	0.0448789	Downregulated
C05P16510.1	9747.61	-1.16452	0.45745	0.000515633	0.0273224	Downregulated
C05P17290.1	1981.82	1.54351	0.762411	0.00137449	0.0499903	Upregulated
C05P17830.1	4912.06	-1.45248	0.652456	0.000895614	0.0386869	Downregulated
C05P19530.1	129.115	2.38203	1.07989	0.000693543	0.0331482	Upregulated
C05P20120.1	1261.2	-4.90432	0.901523	2.16044e-09	2.53175e-06	Downregulated
C05P20180.1	6569.09	2.50547	0.703273	1.41523e-05	0.00234737	Upregulated
C05P22520.1	23433.9	-1.04426	0.424605	0.000722387	0.0339506	Downregulated
C05P23610.1	1932.83	-3.22851	0.886646	9.14272e-06	0.00171096	Downregulated
C05P24110.1	73.2497	2.84637	1.21817	0.000472703	0.0257752	Upregulated
C05P24140.1	2708.72	-2.38497	0.674663	1.50117e-05	0.00247306	Downregulated
C05P24150.1	512.322	-2.00165	0.504646	3.20628e-06	0.00076682	Downregulated
C05P24550.1	3080.31	-1.20222	0.565809	0.00134731	0.0492951	Downregulated
C05P26410.1	14045.2	-1.31081	0.556666	0.000689676	0.0330399	Downregulated
C05P27870.1	1330.09	-1.62427	0.716589	0.000757523	0.0350174	Downregulated
C05P30320.1	4984.16	-2.07449	0.68179	8.42924e-05	0.00816476	Downregulated
C05P30330.1	1799.63	-2.20088	0.816214	0.000214907	0.0155514	Downregulated
C05P31890.1	422.685	1.78218	0.614823	0.000145342	0.0120199	Upregulated
C05P33540.1	988.727	-1.0475	0.300786	3.16775e-05	0.0042564	Downregulated
C05P36040.1	316.072	1.67465	0.761096	0.000884919	0.0383855	Upregulated
C05P37220.1	2067.11	-1.74984	0.655301	0.000271031	0.018189	Downregulated
C05P41510.1	1456.27	-1.39778	0.628107	0.000927962	0.0393713	Downregulated
C05P41590.1	252.963	2.34684	0.722353	4.27095e-05	0.00519615	Upregulated
C05P45630.1	129.444	-1.84965	0.888168	0.00103223	0.0421271	Downregulated
C05P45760.1	1109.9	-1.62602	0.728342	0.000800529	0.0364076	Downregulated
C05P48510.1	1200.17	1.05724	0.451931	0.000995002	0.0412342	Upregulated
C05P48830.1	90.1181	3.47239	1.42509	0.000370278	0.0218717	Upregulated
C05P49540.1	70.0238	3.19007	1.02477	5.94602e-05	0.00648441	Upregulated
C05P50010.1	4383.33	1.67571	0.45554	9.59895e-06	0.00176859	Upregulated
C05P51720.1	3515.59	-1.44093	0.600807	0.000609868	0.0305392	Downregulated
C05P52360.1	194.116	-3.42283	0.917669	7.00104e-06	0.00141259	Downregulated
C05P52880.1	4391.61	-1.68166	0.617696	0.000235061	0.0164897	Downregulated
C05P52910.1	19313.7	-1.43994	0.553763	0.000368314	0.0218251	Downregulated
C05P53210.1	784.822	2.95786	0.683699	6.37852e-07	0.000223223	Upregulated
C05P53230.1	1310.33	3.85737	0.776377	2.75183e-08	1.93701e-05	Upregulated
C05P54440.1	525.24	2.98054	0.731776	1.81417e-06	0.000508484	Upregulated
C05P55410.1	207.59	3.934	1.09166	1.00054e-05	0.0018069	Upregulated
C05P55490.1	1462.93	-1.18102	0.402733	0.000172755	0.0135284	Downregulated
C05P57750.1	7924.81	-1.49027	0.317379	1.44325e-07	6.82437e-05	Downregulated
C05P58520.1	411.411	1.22058	0.498729	0.00066575	0.032268	Upregulated
C05P58730.1	38.9112	7.2381	2.02668	3.66419e-05	0.00471548	Upregulated
C05P59150.1	14348.3	-1.28786	0.5752	0.00103321	0.042133	Downregulated
C05P60120.1	484.555	-2.49377	0.959051	0.000258322	0.0176614	Downregulated
C05P60550.1	447.678	-1.34987	0.563131	0.000649777	0.0316922	Downregulated
C05P61180.1	3675.1	-2.5202	0.686008	8.79139e-06	0.00167662	Downregulated
C05P61720.1	125.997	-2.7092	1.00602	0.000199697	0.014832	Downregulated
C05P62870.1	457.201	-1.96901	0.709958	0.000192623	0.0144451	Downregulated
C05P62970.1	3287.73	1.92304	0.596297	4.8516e-05	0.00570963	Upregulated
C05P63340.1	377.637	1.41974	0.694079	0.001376	0.0499903	Upregulated
C06P00610.1	1954.52	-1.56703	0.496944	6.97595e-05	0.00717793	Downregulated
C06P01180.1	1674.65	2.22626	0.446402	2.94027e-08	2.03212e-05	Upregulated
C06P03120.1	2333.33	1.23577	0.506779	0.000647145	0.0315892	Upregulated
C06P04800.1	2720.54	-1.40819	0.530817	0.000328468	0.0202653	Downregulated
C06P07920.1	4782.48	3.84484	0.461337	3.82308e-18	2.36813e-13	Upregulated
C06P09050.1	576.711	-5.2121	1.03546	1.64915e-08	1.32667e-05	Downregulated
C06P10420.1	389.975	-2.7374	1.03139	0.000213941	0.0154996	Downregulated
C06P10850.1	4534.65	-1.84194	0.613348	9.71539e-05	0.00899552	Downregulated
C06P10920.1	251.734	2.03614	0.564479	1.31307e-05	0.00222837	Upregulated
C06P12280.1	386.358	-1.40619	0.544125	0.000400266	0.0229147	Downregulated
C06P12680.1	666.998	1.61882	0.796392	0.00126124	0.0472787	Upregulated
C06P13270.1	486.229	-1.25347	0.552476	0.000940182	0.0397917	Downregulated
C06P13970.1	22551.7	1.81322	0.467917	4.36705e-06	0.000966101	Upregulated
C06P14570.1	110.893	2.25426	0.709811	5.51927e-05	0.00619348	Upregulated
C06P16300.1	535.245	-1.78848	0.410143	6.07497e-07	0.000216265	Downregulated
C06P18990.1	1821.49	-2.07367	1.03372	0.00105518	0.0427756	Downregulated
C06P20410.1	1221.3	-2.03365	0.575294	1.57769e-05	0.00254496	Downregulated
C06P22140.1	439.776	1.87844	0.584305	5.29518e-05	0.0060294	Upregulated
C06P22190.1	28324.5	-2.15517	0.529783	1.98159e-06	0.000536008	Downregulated
C06P22870.1	1045.39	-1.24233	0.482901	0.000450355	0.0249297	Downregulated
C06P23470.1	1161.77	-1.4269	0.598482	0.000627212	0.0311273	Downregulated
C06P25780.1	1161.52	-1.76457	0.701936	0.000397706	0.0228314	Downregulated
C06P28670.1	21479.3	-2.15217	0.860283	0.000356619	0.0213431	Downregulated
C06P29930.1	2813.57	-1.22472	0.538284	0.000941902	0.0398254	Downregulated
C06P30240.1	2031.18	-1.1225	0.466103	0.000749972	0.0347697	Downregulated
C06P31550.1	10023.7	-1.31926	0.441909	0.000133743	0.0113641	Downregulated
C06P31630.1	1376.48	-1.51794	0.74889	0.00129071	0.0480183	Downregulated
C06P33630.1	92.7741	2.17837	1.03803	0.000914702	0.0391294	Upregulated
C06P33900.1	2469.89	-1.40826	0.515383	0.000264789	0.0178669	Downregulated
C06P35870.1	1681.91	2.68167	0.708799	6.29248e-06	0.00129925	Upregulated
C06P36840.1	814.751	-2.05498	0.647035	5.57126e-05	0.00621236	Downregulated
C06P37540.1	2048.82	1.83421	0.741954	0.00045758	0.0251722	Upregulated
C06P37580.1	7549.43	-2.40306	0.57378	1.14132e-06	0.000357053	Downregulated
C06P38150.1	2272.11	-1.30949	0.607401	0.00113137	0.0443265	Downregulated
C06P38870.1	487.44	-1.53421	0.552645	0.000223811	0.0159534	Downregulated
C06P39180.1	713.308	-1.59058	0.693346	0.000735366	0.0343003	Downregulated
C06P40230.1	538.071	-1.76768	0.480475	1.10888e-05	0.00194583	Downregulated
C06P41660.1	248.877	-1.95583	0.736476	0.00026105	0.0177111	Downregulated
C06P41670.1	544.079	-1.86948	0.871665	0.000907297	0.0388793	Downregulated
C06P42290.1	4455.21	-1.47966	0.531376	0.00024523	0.0170168	Downregulated
C06P43300.1	1731.87	-2.46787	0.412939	9.37561e-11	2.23367e-07	Downregulated
C06P43390.1	273.632	1.4615	0.537154	0.000274028	0.0182322	Upregulated
C06P43750.1	344.527	-3.02619	0.975143	5.81383e-05	0.00643082	Downregulated
C06P44290.1	1875.07	-1.35008	0.546461	0.00054388	0.028406	Downregulated
C06P44750.1	2450.38	-1.46889	0.600448	0.000536433	0.0280827	Downregulated
C06P45150.1	478.931	1.72333	0.599167	0.000159958	0.012752	Upregulated
C06P45960.1	442.362	-1.56103	0.757954	0.00118714	0.0457592	Downregulated
C06P46780.1	653.321	-1.83509	0.533876	2.4307e-05	0.00353438	Downregulated
C06P46810.1	1682.81	-1.64477	0.625364	0.0003112	0.0196583	Downregulated
C06P46840.1	62.1524	2.96836	1.35236	0.000626834	0.0311273	Upregulated
C06P47390.1	2445.31	1.03256	0.361195	0.000254145	0.0174529	Upregulated
C06P48310.1	92.273	-1.6336	0.790864	0.0011922	0.0459088	Downregulated
C06P49690.1	3247.93	-1.63148	0.82848	0.00134944	0.0493148	Downregulated
C06P49730.1	6898.29	1.80634	0.553017	4.65805e-05	0.00557015	Upregulated
C06P50020.1	17548.1	-1.14084	0.398384	0.000220007	0.0158203	Downregulated
C06P51210.1	5547.35	-1.13254	0.396247	0.00022582	0.0160045	Downregulated
C06P51710.1	10866.7	-1.84228	0.642037	0.000147968	0.0121399	Downregulated
C06P51970.1	3557.08	1.30224	0.519183	0.000506977	0.0271423	Upregulated
C06P52350.1	196.06	-2.93531	1.03355	0.000129959	0.0111806	Downregulated
C07P02070.1	657.043	-3.36502	0.801684	9.76944e-07	0.000315181	Downregulated
C07P04080.1	416.364	-4.33854	1.07137	1.64375e-06	0.000464927	Downregulated
C07P04550.1	2506.82	-2.33239	0.609149	5.12405e-06	0.00109448	Downregulated
C07P05980.1	1795.43	-1.13566	0.501164	0.00103139	0.0421271	Downregulated
C07P06170.1	886.033	-1.09703	0.345248	8.99965e-05	0.00849794	Downregulated
C07P07020.1	92.014	3.22718	1.25726	0.000263398	0.0178313	Upregulated
C07P08380.1	2483.31	-1.18523	0.513201	0.000878611	0.0382458	Downregulated
C07P13410.1	154.653	4.00214	1.00098	2.37117e-06	0.00061199	Upregulated
C07P13640.1	405.411	-1.18571	0.499802	0.000788769	0.0360315	Downregulated
C07P15820.1	4207.23	-1.40766	0.475847	0.000135585	0.011411	Downregulated
C07P16750.1	197.417	1.8252	0.753712	0.000508337	0.0271682	Upregulated
C07P17000.1	8945	-1.43699	0.67924	0.00112885	0.0442561	Downregulated
C07P17510.1	2861.46	-1.8779	0.818503	0.000629149	0.0311273	Downregulated
C07P21130.1	51.1735	2.83736	1.09986	0.000279924	0.0184537	Upregulated
C07P21360.1	1308.94	-1.65598	0.747708	0.000826855	0.0369881	Downregulated
C07P25120.1	231.79	5.84957	1.17591	2.56199e-08	1.86703e-05	Upregulated
C07P25180.1	4148.39	-1.53756	0.429549	1.62553e-05	0.0025951	Downregulated
C07P25750.1	363.387	-2.16788	0.676618	4.88196e-05	0.00571651	Downregulated
C07P26400.1	2850.67	-1.57595	0.547065	0.000159575	0.0127379	Downregulated
C07P27340.1	2186.73	-1.06475	0.49544	0.00131448	0.0486396	Downregulated
C07P28430.1	1207.06	-2.20512	0.711203	6.18739e-05	0.0066771	Downregulated
C07P30090.1	3123.02	-1.47668	0.57114	0.00037634	0.0220653	Downregulated
C07P30930.1	3103.28	-3.93294	0.726787	2.45082e-09	2.71092e-06	Downregulated
C07P30970.1	3138.48	-2.52863	0.824492	6.90329e-05	0.00715068	Downregulated
C07P31610.1	2008.18	-1.67465	0.709568	0.000591984	0.0299235	Downregulated
C07P31650.1	48.3727	5.70803	1.25156	3.03978e-07	0.000128091	Upregulated
C07P32090.1	7897.6	3.32026	0.591209	8.14405e-10	1.07333e-06	Upregulated
C07P33510.1	4058.91	-1.03596	0.380971	0.00036855	0.0218251	Downregulated
C07P34440.1	1112.87	-1.61622	0.381553	1.11876e-06	0.000351774	Downregulated
C07P34990.1	243.278	4.11182	1.40776	8.40348e-05	0.00815888	Upregulated
C07P35370.1	1267.06	-1.28818	0.500895	0.000436357	0.0243727	Downregulated
C07P35480.1	185.754	-2.19029	0.729493	9.34483e-05	0.00874391	Downregulated
C07P36650.1	733.773	-1.34522	0.458983	0.000154411	0.0124378	Downregulated
C07P36870.1	46193.4	-1.34399	0.538217	0.000505825	0.0271275	Downregulated
C07P37500.1	375.091	-1.68527	0.658461	0.000367856	0.0218251	Downregulated
C07P37550.1	3218.94	-1.9534	0.679665	0.000141012	0.0117245	Downregulated
C07P37910.1	5360.37	-1.99738	0.808472	0.000411887	0.023364	Downregulated
C07P38080.1	1667.39	1.19031	0.378785	9.43808e-05	0.00880096	Upregulated
C07P41610.1	626.575	1.36895	0.453357	0.000120132	0.0106353	Upregulated
C07P41740.1	40.4142	6.09266	1.84274	5.0907e-05	0.00591038	Upregulated
C07P41750.1	662.564	3.17452	0.985126	4.03076e-05	0.0050123	Upregulated
C07P43210.1	225.869	2.19708	0.777135	0.000162997	0.0128947	Upregulated
C07P44950.1	1418.61	-1.74804	0.503917	2.23491e-05	0.00331021	Downregulated
C07P44970.1	3430.44	-1.8542	0.679128	0.000218689	0.0157698	Downregulated
C07P45020.1	1853.24	1.7349	0.559845	7.62097e-05	0.00762626	Upregulated
C07P45220.1	602.756	-2.1339	0.816025	0.000282621	0.0185253	Downregulated
C07P45290.1	797.678	-1.53024	0.680372	0.000827461	0.0369881	Downregulated
C07P45300.1	5740.02	-2.71818	0.794177	2.07717e-05	0.0031848	Downregulated
C07P45630.1	19331.1	-1.13153	0.524208	0.00126867	0.0474261	Downregulated
C07P46070.1	345.881	2.28246	0.62294	9.99376e-06	0.0018069	Upregulated
C07P47560.1	3384.98	-2.07803	1.01215	0.000965589	0.0404926	Downregulated
C07P47780.1	53.5887	4.64941	1.58996	8.66003e-05	0.00829101	Upregulated
C07P48060.1	645.764	-1.74645	0.755714	0.000647154	0.0315892	Downregulated
C07P48300.1	5581.43	-1.88236	0.442433	9.43983e-07	0.000307753	Downregulated
C07P49370.1	1781.24	-2.49694	0.470447	4.50214e-09	4.35744e-06	Downregulated
C07P51380.1	740.931	4.16647	1.86431	0.000391124	0.0226671	Upregulated
C07P51470.1	430.865	-3.52872	0.644859	1.84556e-09	2.24156e-06	Downregulated
C07P52560.1	3344.31	-1.18562	0.505412	0.000823504	0.0369372	Downregulated
C07P55090.1	2183.85	-1.82982	0.685252	0.000259735	0.0176818	Downregulated
C07P57580.1	1708.01	1.13651	0.409395	0.000296481	0.0191235	Upregulated
C07P57750.1	416.322	3.10012	1.43294	0.000621952	0.0309986	Upregulated
C07P59210.1	4879.56	1.30738	0.552751	0.000719584	0.0339112	Upregulated
C07P59490.1	188.709	-4.85636	0.901925	3.05466e-09	3.20703e-06	Downregulated
C07P60910.1	589.847	-2.10807	0.749469	0.000161447	0.0128212	Downregulated
C07P61060.1	367.087	-2.09667	0.980189	0.000821159	0.0368587	Downregulated
C07P61260.1	219.235	-3.09107	0.894271	1.81313e-05	0.00284331	Downregulated
C07P63450.1	1722.08	-1.81604	0.588254	7.85312e-05	0.00779561	Downregulated
C08P00950.1	193.725	5.88586	1.04839	6.95363e-10	9.78928e-07	Upregulated
C08P02010.1	37.2013	3.15215	1.15536	0.000200547	0.0148594	Upregulated
C08P02950.1	4639.49	-2.77268	0.700486	2.80072e-06	0.000685711	Downregulated
C08P03940.1	819.05	-1.32393	0.540379	0.000582623	0.0297522	Downregulated
C08P06080.1	234.655	1.29698	0.500912	0.000434732	0.0243038	Upregulated
C08P09060.1	366.251	-4.63322	1.002	1.32005e-07	6.3881e-05	Downregulated
C08P09210.1	2874.81	3.18107	1.89351	0.00131889	0.0487304	Upregulated
C08P09600.1	1399.33	-2.58325	0.979743	0.000218459	0.0157698	Downregulated
C08P13160.1	1238.15	-1.44776	0.654677	0.000922175	0.0392593	Downregulated
C08P14010.1	1575.39	-2.15215	0.41709	1.14131e-08	9.55354e-06	Downregulated
C08P14390.1	222.492	-3.36562	1.05724	4.27819e-05	0.00519615	Downregulated
C08P16040.1	856.581	-2.59594	0.643201	2.13414e-06	0.000557786	Downregulated
C08P16080.1	485.317	-1.8836	0.562653	3.31197e-05	0.00438547	Downregulated
C08P16340.1	396.521	-2.4652	0.814976	8.10979e-05	0.00794849	Downregulated
C08P16570.1	95.7662	-3.18414	1.02947	6.41431e-05	0.00682683	Downregulated
C08P17310.1	320.457	-2.99823	0.978543	6.44735e-05	0.00684429	Downregulated
C08P17910.1	922.711	-1.80492	0.681886	0.000280933	0.0184537	Downregulated
C08P17950.1	518.704	-3.90359	0.88817	3.8353e-07	0.000150361	Downregulated
C08P18140.1	180.996	-3.39545	1.11858	7.33234e-05	0.00740926	Downregulated
C08P19200.1	1283.09	-1.33724	0.607785	0.00100526	0.0415681	Downregulated
C08P19270.1	3034	-1.45265	0.654368	0.000907601	0.0388793	Downregulated
C08P21880.1	342.636	3.33992	1.01557	3.06597e-05	0.00414377	Upregulated
C08P22860.1	546.739	-1.70881	0.641542	0.000279555	0.0184537	Downregulated
C08P22950.1	401.389	-2.057	0.728095	0.000161814	0.0128338	Downregulated
C08P23330.1	484.935	2.39938	0.725937	3.65201e-05	0.00471548	Upregulated
C08P24120.1	1499.91	-1.4833	0.565577	0.00034192	0.0207236	Downregulated
C08P25970.1	7542.45	-1.7653	0.595845	0.000120726	0.0106526	Downregulated
C08P27570.1	172.588	2.01448	0.75498	0.000259573	0.0176818	Upregulated
C08P28650.1	1537.39	1.74457	0.594305	0.000132429	0.0113146	Upregulated
C08P28680.1	1341.9	-1.29561	0.396431	5.41317e-05	0.00610968	Downregulated
C08P28760.1	18202.8	-1.26455	0.376158	4.07036e-05	0.00503254	Downregulated
C08P29200.1	337.881	2.65441	0.677269	3.52585e-06	0.000821058	Upregulated
C08P30080.1	16159.5	-1.3746	0.574044	0.000635655	0.0313625	Downregulated
C08P30170.1	175.465	5.97475	1.07453	1.12437e-09	1.39293e-06	Upregulated
C08P30680.1	2035.88	-1.84346	0.605599	8.58536e-05	0.00824501	Downregulated
C08P31190.1	826.509	-1.3753	0.502323	0.000287675	0.0187744	Downregulated
C08P31380.1	116.313	-3.36938	1.03111	3.38244e-05	0.00444273	Downregulated
C08P31670.1	667.7	-1.95512	0.856777	0.000637364	0.0313723	Downregulated
C08P31680.1	4444.78	-2.69391	0.749031	1.12972e-05	0.00197679	Downregulated
C08P31950.1	2564.31	-2.61474	0.54696	7.30009e-08	4.11081e-05	Downregulated
C08P33260.1	1459.24	-2.32708	0.512677	2.49921e-07	0.000112061	Downregulated
C08P35420.1	2077.35	-2.13202	0.64783	3.6618e-05	0.00471548	Downregulated
C08P37580.1	1102.62	2.10369	0.517903	2.11555e-06	0.000557786	Upregulated
C08P39160.1	3486.61	-2.09025	0.796194	0.000277766	0.0184463	Downregulated
C08P41250.1	1073.53	1.85934	0.66232	0.000185864	0.0141662	Upregulated
C08P41610.1	6198.12	-1.02245	0.372972	0.000308157	0.0195375	Downregulated
C08P41620.1	18869.5	-1.55963	0.549902	0.000181946	0.0140004	Downregulated
C08P42600.1	212.662	-3.97248	1.11608	1.14885e-05	0.00199897	Downregulated
C08P42660.1	46.7658	3.55386	1.71407	0.000700641	0.0333307	Upregulated
C08P42760.1	7496.72	-2.1794	0.822343	0.000243124	0.0169236	Downregulated
C08P42770.1	12963.9	-2.19442	0.635122	2.08664e-05	0.003188	Downregulated
C08P43170.1	97.7221	-2.33164	1.00992	0.000567551	0.0291749	Downregulated
C08P43870.1	2773.78	-2.69428	0.499443	3.00477e-09	3.20703e-06	Downregulated
C08P43890.1	4496.26	-1.87124	0.627893	0.000105703	0.00961521	Downregulated
C08P44940.1	1130.43	-1.02893	0.462027	0.00127103	0.047457	Downregulated
C08P45760.1	1953.12	-2.09567	0.790384	0.000247944	0.0171219	Downregulated
C08P45800.1	751.118	-2.58344	0.654318	3.10574e-06	0.000745655	Downregulated
C08P46080.1	122.424	2.059	0.981928	0.000945534	0.0399143	Upregulated
C08P46330.1	485.624	-1.91421	0.445699	7.7228e-07	0.00025858	Downregulated
C08P47690.1	2872.75	-1.25143	0.387787	6.50533e-05	0.00686473	Downregulated
C08P49210.1	4013.82	-1.18125	0.484802	0.000663695	0.0321936	Downregulated
C08P49640.1	194.687	3.41602	1.04429	3.29155e-05	0.0043847	Upregulated
C08P49710.1	72.1841	3.72936	1.4	0.00020036	0.0148594	Upregulated
C08P51930.1	1297.83	-1.77537	0.655457	0.000239356	0.0167153	Downregulated
C08P52000.1	1198.41	-2.29924	0.824968	0.000163589	0.012925	Downregulated
C08P52060.1	309.642	2.69805	0.891095	8.04104e-05	0.00793131	Upregulated
C08P53190.1	91.9884	-2.30338	1.00179	0.000569629	0.0292332	Downregulated
C08P53500.1	11808.7	-1.18042	0.414046	0.000220824	0.01585	Downregulated
C08P53610.1	446.139	-1.71902	0.507356	3.00205e-05	0.00409595	Downregulated
C09P00960.1	3121.32	-1.16603	0.464105	0.000569122	0.0292314	Downregulated
C09P01140.1	2829.05	-1.84957	0.577206	5.23305e-05	0.00600672	Downregulated
C09P01270.1	263.487	-2.60886	0.626282	1.27739e-06	0.000387869	Downregulated
C09P01620.1	676.99	-2.05479	0.663794	7.0524e-05	0.00724455	Downregulated
C09P02200.1	2570.55	1.06032	0.366501	0.000226612	0.016025	Upregulated
C09P03720.1	80967.9	-1.84179	0.529911	2.08955e-05	0.003188	Downregulated
C09P03910.1	6661.19	-3.03773	0.678532	2.91901e-07	0.000124698	Downregulated
C09P04050.1	740.09	1.55108	0.632335	0.00052637	0.0276782	Upregulated
C09P05700.1	6988.69	-1.30706	0.393934	4.66882e-05	0.00557227	Downregulated
C09P05750.1	553.693	-1.78036	0.829467	0.000901869	0.038757	Downregulated
C09P06460.1	10722.4	3.13993	0.714402	5.97538e-07	0.000216176	Upregulated
C09P07370.1	2816.84	-1.06942	0.414297	0.00051762	0.0273575	Downregulated
C09P07440.1	192.796	-3.20726	0.757503	8.58067e-07	0.000284231	Downregulated
C09P07460.1	4758.91	-1.83151	0.624771	0.000124283	0.0108642	Downregulated
C09P07840.1	2656.67	-1.71986	0.595992	0.000147651	0.0121299	Downregulated
C09P08050.1	9252.32	-1.77471	0.807609	0.00080964	0.0366873	Downregulated
C09P08170.1	309.474	2.3567	0.840337	0.000160657	0.0127748	Upregulated
C09P09220.1	1753.29	-2.08698	0.51432	2.12549e-06	0.000557786	Downregulated
C09P11050.1	497.611	-4.39079	0.988884	3.01459e-07	0.000127899	Downregulated
C09P11090.1	217.392	-2.16251	0.889842	0.000429353	0.0240465	Downregulated
C09P12200.1	48207.3	-1.15921	0.543214	0.00133478	0.0490976	Downregulated
C09P12630.1	330.466	1.62137	0.800388	0.00127587	0.047609	Upregulated
C09P13120.1	880.461	1.58777	0.608749	0.000350176	0.0210592	Upregulated
C09P13240.1	1845.72	-2.68131	0.841808	4.63613e-05	0.00555466	Downregulated
C09P13880.1	4660.68	-1.74748	0.677911	0.000338714	0.0205898	Downregulated
C09P14190.1	4449.3	-1.15961	0.392099	0.000164462	0.0129775	Downregulated
C09P14470.1	498.955	-1.38469	0.546844	0.000453851	0.025056	Downregulated
C09P15690.1	111.081	2.41614	0.923416	0.000268698	0.0180875	Upregulated
C09P16630.1	4026.31	-1.86009	0.706194	0.000288633	0.0187802	Downregulated
C09P16890.1	477.438	-1.55082	0.542145	0.000171962	0.0135004	Downregulated
C09P17290.1	272.807	-1.70197	0.581564	0.00013317	0.0113511	Downregulated
C09P19670.1	1611.36	2.64417	0.777136	2.37439e-05	0.0034688	Upregulated
C09P19770.1	474.994	3.67839	0.750095	3.35365e-08	2.25799e-05	Upregulated
C09P19820.1	83.0932	4.27948	1.21186	1.52e-05	0.00248356	Upregulated
C09P21720.1	4627.82	-2.03847	0.556425	9.65054e-06	0.00176859	Downregulated
C09P24130.1	624.466	-2.86022	0.889941	4.01683e-05	0.0050123	Downregulated
C09P25130.1	1485.9	-3.27689	0.866171	4.858e-06	0.00104486	Downregulated
C09P25400.1	578.23	3.40312	0.697998	4.33218e-08	2.71059e-05	Upregulated
C09P25950.1	2282.47	-2.26869	0.643911	1.59517e-05	0.00256648	Downregulated
C09P33660.1	720.113	-2.73774	0.515934	4.95403e-09	4.72104e-06	Downregulated
C09P34210.1	7295.52	-1.46942	0.579356	0.00042859	0.0240255	Downregulated
C09P35270.1	599.708	4.30083	0.696846	2.8768e-11	9.61721e-08	Upregulated
C09P42220.1	3521.45	-2.58493	0.702864	8.56984e-06	0.00165371	Downregulated
C09P42230.1	1038.26	-2.39848	0.750143	4.72445e-05	0.0056086	Downregulated
C09P42990.1	1267.62	-2.49256	0.755697	3.31879e-05	0.00438547	Downregulated
C09P43480.1	5253.11	-1.76692	0.674675	0.000306046	0.0194826	Downregulated
C09P44460.1	525.126	1.94533	0.598957	4.71712e-05	0.0056086	Upregulated
C09P44830.1	11534	-1.56974	0.532807	0.000131267	0.0112542	Downregulated
C09P45960.1	3224.97	-3.1406	0.959596	3.20784e-05	0.00429165	Downregulated
C09P45970.1	6666.4	-3.38864	0.891501	4.75391e-06	0.00103687	Downregulated
C09P46710.1	1302.23	1.21661	0.397944	0.000113105	0.0101537	Upregulated
C09P48700.1	108.496	-1.5665	0.65809	0.000619801	0.0309366	Downregulated
C09P49430.1	967.134	-1.48875	0.692668	0.0010243	0.0419909	Downregulated
C09P49440.1	4563.57	-1.25651	0.584604	0.00119943	0.0460746	Downregulated
C09P49580.1	6090.05	-1.11995	0.501424	0.00112627	0.0442046	Downregulated
C09P51160.1	1627.69	1.02206	0.422461	0.000899006	0.0387506	Upregulated
C09P51860.1	4839.94	-1.40382	0.656258	0.00108349	0.0434119	Downregulated
C09P52210.1	4382.4	-1.41017	0.455109	8.4359e-05	0.00816476	Downregulated
C09P52260.1	1499.63	-1.23888	0.378478	5.56007e-05	0.00621236	Downregulated
C09P53560.1	3327.89	-2.11455	0.586568	1.19835e-05	0.00206094	Downregulated
C09P55090.1	12953.6	-1.13036	0.375507	0.00014308	0.0118645	Downregulated
C09P57020.1	161.998	-1.73434	0.814769	0.000976385	0.0406853	Downregulated
C09P57660.1	338.707	5.26121	0.73256	3.04569e-14	6.28864e-10	Upregulated
C09P58900.1	824.906	-3.44838	0.739289	1.14082e-07	5.74517e-05	Downregulated
C09P61130.1	2248.06	-1.6449	0.52823	6.48229e-05	0.00685209	Downregulated
C09P61210.1	4060.74	-1.47283	0.589713	0.00047514	0.0258626	Downregulated
C09P61520.1	649.635	-2.94147	0.715894	1.49886e-06	0.000433849	Downregulated
C09P62410.1	322.698	-3.40707	0.917982	6.54724e-06	0.00133847	Downregulated
C09P63580.1	636.399	1.57951	0.630262	0.000451975	0.0249867	Upregulated
C09P64620.1	20532	1.07521	0.326248	6.23009e-05	0.00669983	Upregulated
C09P65260.1	786.851	1.34953	0.522297	0.000426621	0.0239585	Upregulated
C09P65990.1	150.932	-3.98655	1.05243	5.09169e-06	0.00109133	Downregulated
C09P66010.1	3252.13	-2.44255	0.732291	2.59942e-05	0.00371861	Downregulated
C09P66030.1	549.47	-3.37386	0.702929	6.26096e-08	3.59095e-05	Downregulated
C09P67030.1	3433.04	-2.33937	0.525703	3.4907e-07	0.000140406	Downregulated
C09P67620.1	1089.67	-1.8272	0.540616	2.92241e-05	0.00400731	Downregulated
C09P68940.1	160.926	-1.67202	0.602814	0.000212961	0.0154466	Downregulated
C09P69970.1	328.724	-1.23418	0.47094	0.00040676	0.023158	Downregulated
C09P69990.1	133.404	6.75076	1.5218	3.48684e-07	0.000140406	Upregulated
C09P70460.1	6456.55	-1.48722	0.504209	0.000140414	0.0116904	Downregulated
C09P70510.1	967.205	-2.04587	0.975026	0.000900083	0.0387506	Downregulated
C09P70880.1	875.311	-1.91391	0.866726	0.000749867	0.0347697	Downregulated
C09P72290.1	932.145	-1.58501	0.495916	6.04668e-05	0.00657105	Downregulated
C09P72370.1	1163.67	1.75724	0.75412	0.000656145	0.0318773	Upregulated
C09P72410.1	820.51	1.7976	0.72413	0.000456185	0.0251401	Upregulated
C09P72470.1	473.852	-1.59336	0.67481	0.000591968	0.0299235	Downregulated
C09P73680.1	519.936	1.60111	0.741036	0.000991149	0.0412045	Upregulated
C09P74450.1	614.834	-1.24647	0.546298	0.000922108	0.0392593	Downregulated
C09P75610.1	850.392	1.6796	0.787511	0.00101808	0.0418745	Upregulated
BNAPUS_DARMOR_BZH_SCAFFOLD_38P00190.1	4135.12	-2.11382	0.677851	6.2236e-05	0.00669983	Downregulated
BNAPUS_DARMOR_BZH_SCAFFOLD_38P00530.1	3303.2	-1.97322	0.527969	6.72442e-06	0.00136568	Downregulated
BNAPUS_DARMOR_BZH_SCAFFOLD_38P00690.1	330.994	-1.79654	0.904652	0.0012287	0.0466357	Downregulated
BNAPUS_DARMOR_BZH_SCAFFOLD_38P00740.1	234.162	-2.59266	0.805908	4.42587e-05	0.00532397	Downregulated
BNAPUS_DARMOR_BZH_SCAFFOLD_38P00780.1	148.992	-2.68151	0.854599	5.64968e-05	0.00628291	Downregulated
BNAPUS_DARMOR_BZH_SCAFFOLD_38P00970.1	501.367	-1.74037	0.738696	0.000592174	0.0299235	Downregulated
BNAPUS_DARMOR_BZH_SCAFFOLD_38P01010.1	2696.35	-1.04768	0.386003	0.000364596	0.0217365	Downregulated
BNAPUS_DARMOR_BZH_SCAFFOLD_97P00050.1	5571.48	-1.0902	0.35889	0.000136733	0.0114629	Downregulated
BNAPUS_DARMOR_BZH_SCAFFOLD_129P00060.1	961.387	1.37211	0.666093	0.00133988	0.0492183	Upregulated
BNAPUS_DARMOR_BZH_SCAFFOLD_64P00130.1	217.541	-3.55426	0.972526	8.85093e-06	0.00167662	Downregulated
BNAPUS_DARMOR_BZH_SCAFFOLD_167P00180.1	571.646	-2.67643	0.59763	3.07056e-07	0.000128513	Downregulated
BNAPUS_DARMOR_BZH_SCAFFOLD_276P00020.1	1717.73	-2.51773	0.541962	1.42592e-07	6.7943e-05	Downregulated

## Sheet: CN.vs.CS
Gene	baseMean	log2FoldChange	lfcSE	pvalue	padj	direction
A10P04570.1	3004.06	-1.07503	0.338608	4.9997e-05	0.0198511	Downregulated
A10P14980.1	4909.56	-1.74618	0.515204	2.27662e-05	0.0116626	Downregulated
A10P15510.1	194.172	2.27847	0.806922	0.000139772	0.0397533	Upregulated
A10P16310.1	2071.72	-2.68173	0.559413	6.25448e-08	0.00013921	Downregulated
A10P21600.1	2558.21	-1.67804	0.448989	6.66811e-06	0.00421967	Downregulated
A01P02030.1	1124.65	-1.6692	0.447003	6.75061e-06	0.00423041	Downregulated
A01P05170.1	64.1118	2.88102	1.0365	0.000149491	0.0421364	Upregulated
A01P12020.1	1796.99	1.52315	0.402103	5.55875e-06	0.00377685	Upregulated
A01P13400.1	4663.83	-1.6782	0.417846	2.21977e-06	0.00193621	Downregulated
A01P34310.1	6978.14	2.14619	0.703792	7.05312e-05	0.0246085	Upregulated
A02P14550.1	236.744	3.18344	0.806809	2.88341e-06	0.00221566	Upregulated
A02P28810.1	3169.64	1.29511	0.385644	2.88674e-05	0.0139426	Upregulated
A02P40770.1	2720.55	2.86741	0.57699	2.68566e-08	7.81324e-05	Upregulated
A02P42920.1	62.6794	6.03969	2.07307	0.00010105	0.0318169	Upregulated
A03P06570.1	81.7518	3.17937	0.984268	3.67891e-05	0.0162646	Upregulated
A03P16500.1	506.175	-1.52109	0.510013	9.06104e-05	0.0296885	Downregulated
A03P18920.1	12146.6	1.41909	0.355659	2.46468e-06	0.00196213	Upregulated
A03P28300.1	16583.2	-1.76593	0.459627	4.3827e-06	0.00314322	Downregulated
A03P29680.1	2265.73	-1.46956	0.44797	3.5355e-05	0.0157383	Downregulated
A03P30550.1	7004.87	-3.24005	0.513814	1.19832e-11	9.66852e-08	Downregulated
A03P43130.1	867.658	2.87809	0.716393	2.05609e-06	0.00186922	Upregulated
A03P46320.1	507.461	2.18582	0.696245	5.35207e-05	0.0204414	Upregulated
A03P49520.1	587.553	3.79866	0.892303	7.61256e-07	0.000893396	Upregulated
A03P58780.1	414.582	1.3299	0.485383	0.000192897	0.0493866	Upregulated
A04P06880.1	3237.94	-1.53351	0.466433	3.34893e-05	0.0151163	Downregulated
A04P07850.1	117.41	4.08973	1.14491	1.20646e-05	0.00677161	Upregulated
A04P14730.1	152.686	4.47718	1.39395	3.19048e-05	0.0145025	Upregulated
A04P17750.1	1147.52	-1.68049	0.457091	8.24728e-06	0.00502205	Downregulated
A04P24960.1	3903.28	-1.80495	0.471257	4.60136e-06	0.00322753	Downregulated
A04P26670.1	312.081	1.62672	0.48398	2.75203e-05	0.0134898	Upregulated
A04P34810.1	864.666	-1.43677	0.403351	1.33453e-05	0.00742587	Downregulated
A05P05870.1	1775.72	-1.76049	0.367099	6.56923e-08	0.000141341	Downregulated
A05P16190.1	258.392	-4.20726	0.567786	5.92611e-15	7.65025e-11	Downregulated
A05P28370.1	235.583	2.74761	0.612831	2.88953e-07	0.000433746	Upregulated
A05P30440.1	30.4716	6.0003	1.74812	2.96922e-05	0.0140004	Upregulated
A05P38040.1	205.226	1.80886	0.627576	0.000123404	0.0372212	Upregulated
A06P10600.1	176.342	1.41925	0.513801	0.000183486	0.0479494	Upregulated
A06P11610.1	295.343	2.02385	0.689591	0.000102073	0.031983	Upregulated
A06P15640.1	545.395	1.14454	0.413155	0.000183325	0.0479494	Upregulated
A06P28680.1	588.96	1.0951	0.349737	6.24443e-05	0.0225173	Upregulated
A06P35750.1	660.58	-3.18419	0.484881	2.02693e-12	2.18054e-08	Downregulated
A06P42390.1	1566.66	-1.05902	0.338536	6.45549e-05	0.0229578	Downregulated
A06P47170.1	155572	-2.19813	0.515403	7.33148e-07	0.000881166	Downregulated
A07P06440.1	4756.01	-1.0157	0.354501	0.000133263	0.0389219	Downregulated
A07P08660.1	2388.93	-2.31994	0.423893	1.80553e-09	9.71182e-06	Downregulated
A07P11180.1	153.125	-2.99204	0.633107	8.86789e-08	0.000178874	Downregulated
A07P13670.1	3774.89	-1.32022	0.393093	2.7587e-05	0.0134898	Downregulated
A07P36720.1	474.845	1.38862	0.494622	0.000158058	0.0435271	Upregulated
A08P04190.1	249.353	1.6645	0.519861	4.6542e-05	0.0187759	Upregulated
A08P21370.1	517.987	1.58373	0.424847	7.46024e-06	0.00458606	Upregulated
A08P23360.1	271.895	-2.12796	0.56576	5.88061e-06	0.00387322	Downregulated
A09P10260.1	55488	-1.67979	0.521991	4.1614e-05	0.0175709	Downregulated
A09P11570.1	615.81	-1.15158	0.419893	0.00019183	0.0493309	Downregulated
A09P11880.1	22.8062	8.25532	3.57484	0.000128529	0.0382311	Upregulated
A09P16330.1	128.776	3.56493	0.998031	1.08055e-05	0.00622732	Upregulated
A09P17530.1	69.4669	6.45048	1.96138	4.15815e-05	0.0175709	Upregulated
A09P23620.1	78.5223	3.68255	0.836543	4.32159e-07	0.000593501	Upregulated
A09P25010.1	676.071	-1.28463	0.456244	0.000139805	0.0397533	Downregulated
A09P57690.1	9366.08	-2.02812	0.53135	4.92345e-06	0.00338079	Downregulated
A09P60380.1	1068.32	-1.98777	0.531028	6.34957e-06	0.00407359	Downregulated
C01P04880.1	51.8282	4.70144	1.53462	5.56716e-05	0.0208921	Upregulated
C01P08760.1	614.87	2.56489	0.820915	5.27492e-05	0.0202667	Upregulated
C01P19200.1	34.816	3.62944	1.27986	0.000131232	0.0388562	Upregulated
C01P20510.1	16595.7	-4.32416	0.55065	1.74908e-16	5.64488e-12	Downregulated
C01P29520.1	100.224	-2.35949	0.613987	4.37792e-06	0.00314322	Downregulated
C01P30240.1	2739.08	-1.79889	0.570479	5.1292e-05	0.0201875	Downregulated
C01P31220.1	3659.99	-2.77301	0.513724	2.75134e-09	1.26851e-05	Downregulated
C01P43740.1	5045.09	1.40252	0.44323	5.1678e-05	0.0202161	Upregulated
C01P46870.1	1943.71	-1.60664	0.375694	7.37183e-07	0.000881166	Downregulated
C01P51990.1	301.319	2.2929	0.695188	3.18171e-05	0.0145025	Upregulated
C02P04450.1	207.336	2.55604	0.642893	2.49268e-06	0.00196213	Upregulated
C02P14070.1	842.772	1.51291	0.542627	0.000162796	0.0443376	Upregulated
C02P46880.1	98.2462	4.79573	1.41425	1.98818e-05	0.0104334	Upregulated
C02P56610.1	948.278	-2.1992	0.587191	6.18891e-06	0.00403511	Downregulated
C02P57230.1	907.22	1.88312	0.617185	7.42788e-05	0.025579	Upregulated
C02P58690.1	5423.71	-1.96684	0.490003	2.18132e-06	0.00193621	Downregulated
C02P58720.1	4426.06	-3.08192	0.483585	8.40293e-12	7.74834e-08	Downregulated
C02P58740.1	10487.4	-1.89153	0.477607	2.7251e-06	0.00211924	Downregulated
C03P22060.1	10489.4	1.99253	0.721305	0.000182571	0.0479494	Upregulated
C03P24330.1	944.18	-1.78677	0.55069	3.85626e-05	0.0169132	Downregulated
C03P24940.1	522.724	1.63781	0.484808	2.45225e-05	0.0123687	Upregulated
C03P34230.1	7102.1	-2.22287	0.402703	1.39652e-09	8.19463e-06	Downregulated
C03P37070.1	4490.29	-2.42769	0.561195	5.63127e-07	0.000741799	Downregulated
C03P45050.1	539.516	1.37455	0.497874	0.000175868	0.0474969	Upregulated
C03P59340.1	335.274	2.29142	0.524572	5.00666e-07	0.00067326	Upregulated
C03P61180.1	940.356	-1.67337	0.39747	9.95879e-07	0.00110829	Downregulated
C03P86860.1	419.157	1.3662	0.48325	0.000154505	0.0430368	Upregulated
C04P01030.1	647.394	2.11901	0.506022	1.0984e-06	0.00118164	Upregulated
C04P14550.1	16813.5	-1.9719	0.615624	4.23807e-05	0.0175847	Downregulated
C04P40500.1	4195.7	-1.24726	0.384286	4.07093e-05	0.0175177	Downregulated
C04P60170.1	300.322	-1.56623	0.447841	1.67213e-05	0.00914667	Downregulated
C04P63830.1	1320.6	-1.35852	0.409338	3.15515e-05	0.0145025	Downregulated
C04P69930.1	1725.42	-1.62993	0.422154	4.14529e-06	0.00304053	Downregulated
C05P11960.1	85.6013	3.01373	0.724915	1.22843e-06	0.00127889	Upregulated
C05P20880.1	833.863	-2.69218	0.560545	6.00859e-08	0.00013921	Downregulated
C05P21540.1	1332.36	-1.26815	0.394571	4.50256e-05	0.0182784	Downregulated
C06P12210.1	537.544	-2.13653	0.444128	6.24477e-08	0.00013921	Downregulated
C06P40410.1	944.392	1.29693	0.418099	6.58855e-05	0.0231125	Upregulated
C07P13490.1	1339.23	-1.86447	0.494927	5.80628e-06	0.00386369	Downregulated
C07P24020.1	5025.62	1.34864	0.369181	9.95616e-06	0.00579975	Upregulated
C07P27260.1	46948.5	-1.44844	0.501311	0.000119289	0.0364916	Downregulated
C07P27280.1	6010.06	-2.23363	0.487041	1.73011e-07	0.000310203	Downregulated
C07P40130.1	1323.13	1.09857	0.36618	9.73562e-05	0.0314203	Upregulated
C07P46460.1	103.761	-10.5929	3.18261	2.56358e-09	1.26851e-05	Downregulated
C07P47590.1	1481.61	2.86061	1.01228	0.000132763	0.0389219	Upregulated
C07P49590.1	244.613	3.06117	0.925509	2.9185e-05	0.0139541	Upregulated
C07P56200.1	397.758	-1.81126	0.39124	1.43247e-07	0.000271946	Downregulated
C08P00950.1	193.725	4.1722	1.0896	3.91141e-06	0.00290195	Upregulated
C08P15200.1	2450.57	-1.94022	0.558574	1.70925e-05	0.00927116	Downregulated
C08P31020.1	938.832	-2.09362	0.513841	1.68659e-06	0.00164946	Downregulated
C08P39820.1	5410.76	1.04226	0.374377	0.000182922	0.0479494	Upregulated
C08P43870.1	2773.78	-1.93372	0.517473	6.37416e-06	0.00407359	Downregulated
C08P46440.1	75.2321	3.26366	0.854768	4.65027e-06	0.00322753	Upregulated
C09P02980.1	12107.4	-1.32254	0.46241	0.000132626	0.0389219	Downregulated
C09P08540.1	86.325	2.10287	0.722093	0.00012752	0.0381066	Upregulated
C09P09500.1	1025.93	2.28029	0.733958	6.00421e-05	0.0218957	Upregulated
C09P11840.1	2966.35	-1.39083	0.278059	2.37635e-08	7.30412e-05	Downregulated
C09P29720.1	344.847	-1.37716	0.455246	8.18932e-05	0.0273884	Downregulated
C09P59920.1	485.957	1.37365	0.503784	0.000193577	0.0493866	Upregulated
C09P68610.1	928.241	-1.37073	0.488944	0.000155353	0.0430368	Downregulated
BNAPUS_DARMOR_BZH_SCAFFOLD_232P00010.1	33.3744	8.35588	3.18191	2.73511e-05	0.0134898	Upregulated

## Sheet: MERCK.vs.CS
Gene	baseMean	log2FoldChange	lfcSE	pvalue	padj	direction
A10P19830.1	135.395	-8.5789	3.06783	1.89107e-06	0.00270185	Downregulated
A10P29670.1	131.751	3.83451	0.966696	2.4322e-06	0.00320244	Upregulated
A02P11890.1	6903.3	1.48249	0.316651	1.16758e-07	0.00027036	Upregulated
A02P32140.1	698.577	-3.00656	1.01195	8.0029e-05	0.0436913	Downregulated
A02P35230.1	335.256	5.20764	1.11795	9.86953e-08	0.000236696	Upregulated
A03P17090.1	1795.19	-3.30731	0.854435	3.40889e-06	0.00394673	Downregulated
A03P22030.1	503.232	4.52571	0.911388	2.37314e-08	6.63995e-05	Upregulated
A03P32260.1	56.698	4.74084	1.34009	1.21697e-05	0.00984591	Upregulated
A04P26050.1	553.479	3.01842	0.820749	7.65588e-06	0.00704247	Upregulated
A04P29370.1	294.588	-10.1747	3.09963	3.62726e-09	1.62383e-05	Downregulated
A04P33570.1	3665.93	-2.32482	0.380633	4.26547e-11	3.58038e-07	Downregulated
A05P40030.1	2897.19	3.82651	0.872032	3.92214e-07	0.000693094	Upregulated
A06P27710.1	149.877	5.70503	1.57386	9.75082e-06	0.00861549	Upregulated
A06P35260.1	1797.96	1.89736	0.478817	2.86786e-06	0.00363358	Upregulated
A07P19270.1	1461.55	2.18022	0.694246	5.22016e-05	0.0307914	Upregulated
A07P30890.1	1082.7	-3.79231	0.856436	3.27222e-07	0.000627808	Downregulated
A07P32240.1	146.08	11.5442	2.9825	3.5112e-09	1.62383e-05	Upregulated
A07P35530.1	34.9398	8.83966	3.12809	1.01653e-05	0.00875145	Upregulated
A07P39170.1	278.261	-10.9043	3.16603	2.61808e-10	1.51497e-06	Downregulated
A09P01740.1	705.949	1.77789	0.506464	1.54837e-05	0.0119511	Upregulated
A09P10260.1	55488	-1.65285	0.524615	5.03055e-05	0.0302584	Downregulated
A09P15010.1	142.796	2.65434	0.860241	6.01792e-05	0.0348121	Upregulated
A09P16230.1	2026.03	5.65883	0.80418	7.23909e-14	1.21528e-09	Upregulated
A09P23620.1	78.5223	3.23002	0.854598	5.78912e-06	0.00579139	Upregulated
A09P56140.1	48.4914	5.014	1.33679	7.88782e-06	0.00715777	Upregulated
C01P07340.1	120.085	-6.9701	2.74666	1.1583e-05	0.00948547	Downregulated
C01P08890.1	126.619	-5.9633	2.61877	6.85481e-05	0.0380419	Downregulated
C01P22990.1	170.365	-2.02483	0.687977	9.47163e-05	0.0478268	Downregulated
C01P44640.1	27.8194	8.18963	2.83618	5.86461e-06	0.00579139	Upregulated
C02P04220.1	152.599	-5.0288	1.42472	1.74004e-05	0.0131287	Downregulated
C02P20610.1	45.6478	9.84299	3.34965	4.57346e-06	0.00498298	Upregulated
C02P27790.1	201.293	2.41441	0.60185	2.19295e-06	0.00300529	Upregulated
C02P46880.1	98.2462	4.69866	1.42281	2.63181e-05	0.0174695	Upregulated
C02P57670.1	269.296	3.11409	0.783244	2.34932e-06	0.00315519	Upregulated
C02P60720.1	452.399	3.245	0.859232	5.03903e-06	0.00532419	Upregulated
C03P20190.1	869.604	-4.30567	1.06721	1.64132e-06	0.002396	Downregulated
C03P26110.1	622.807	4.69182	0.917332	1.07335e-08	4.00427e-05	Upregulated
C03P49600.1	56.3063	8.89522	2.79052	8.67725e-07	0.00142118	Upregulated
C03P68370.1	394.093	1.6056	0.50872	5.22735e-05	0.0307914	Upregulated
C04P59980.1	82.1918	-4.90086	1.27182	6.16578e-06	0.00600056	Downregulated
C04P63750.1	401088	-1.98393	0.594167	2.61664e-05	0.0174695	Downregulated
C05P11960.1	85.6013	2.48586	0.75103	3.13023e-05	0.0200189	Upregulated
C05P27280.1	42.2012	9.42294	2.80398	1.69173e-07	0.000355003	Upregulated
C06P01890.1	42.7125	8.75298	3.63474	8.29687e-05	0.0445714	Upregulated
C06P07920.1	4782.48	2.80564	0.467837	8.78457e-11	6.55436e-07	Upregulated
C06P09840.1	66.4697	8.84265	2.67685	2.75671e-07	0.000553233	Upregulated
C06P35870.1	1681.91	-5.24023	0.739439	6.26348e-14	1.21528e-09	Downregulated
C06P46780.1	653.321	-1.84511	0.539012	2.02373e-05	0.0143048	Downregulated
C07P39870.1	2188.79	-2.82987	0.848954	2.51822e-05	0.0174449	Downregulated
C07P53920.1	73.6037	-6.89747	2.92551	4.94877e-05	0.0302584	Downregulated
C08P37180.1	46.0478	5.8339	1.55424	1.33771e-05	0.010568	Upregulated
C08P50590.1	630.148	1.992	0.613056	3.82686e-05	0.0240438	Upregulated
C09P19670.1	1611.36	4.53008	0.734487	2.68903e-11	2.57959e-07	Upregulated
C09P19820.1	83.0932	5.0118	1.18472	9.18454e-07	0.00146845	Upregulated

## Sheet: SWT.vs.CS
Gene	baseMean	log2FoldChange	lfcSE	pvalue	padj	direction
A10P20790.1	346.218	4.81893	1.02163	8.16677e-08	0.000206603	Upregulated
A10P27990.1	5074.98	-1.41233	0.396829	1.27846e-05	0.00840407	Downregulated
A10P29670.1	131.751	3.72738	0.971076	4.03235e-06	0.0034427	Upregulated
A10P32780.1	441.016	2.4838	0.632618	3.08462e-06	0.00282734	Upregulated
A01P03570.1	268.147	2.89344	0.981217	8.39602e-05	0.0321822	Upregulated
A01P26330.1	1500.55	4.07972	0.810664	1.80438e-08	7.1324e-05	Upregulated
A01P34310.1	6978.14	3.61661	0.658075	1.5509e-09	9.80868e-06	Upregulated
A02P26280.1	3762.83	1.79593	0.430544	1.08624e-06	0.00149034	Upregulated
A02P40560.1	372.897	-1.5252	0.547731	0.000154383	0.0490652	Downregulated
A02P40770.1	2720.55	2.07771	0.601484	1.84303e-05	0.0113168	Upregulated
A02P42990.1	8863.22	-1.116	0.345196	4.00798e-05	0.0201178	Downregulated
A03P01040.1	308.698	2.66616	0.7049	5.30177e-06	0.00419138	Upregulated
A03P03070.1	2157.89	1.75881	0.57661	7.22672e-05	0.0287455	Upregulated
A03P06430.1	560.376	2.51838	0.816994	5.97161e-05	0.0258681	Upregulated
A03P12080.1	165.06	-7.34485	1.88976	1.63988e-05	0.0102688	Downregulated
A03P22030.1	503.232	3.23799	0.957083	2.05547e-05	0.012182	Upregulated
A03P29770.1	367.05	4.04135	1.0505	4.00182e-06	0.0034427	Upregulated
A03P43130.1	867.658	2.42744	0.737482	2.97919e-05	0.0157016	Upregulated
A03P52930.1	392.861	3.69949	1.28934	9.27855e-05	0.0345189	Upregulated
A03P59540.1	578.737	4.28532	1.08075	2.16221e-06	0.00224178	Upregulated
A04P05220.1	76.8284	5.91043	2.11233	0.000155764	0.0492564	Upregulated
A04P13710.1	8855.66	-1.44146	0.426513	2.41179e-05	0.0136191	Downregulated
A04P18590.1	53.3009	8.37899	2.67416	9.60396e-07	0.00147979	Upregulated
A04P23530.1	767.896	8.9509	3.08956	2.29255e-05	0.0131668	Upregulated
A04P33570.1	3665.93	-1.56286	0.393598	2.58354e-06	0.00263542	Downregulated
A05P03190.1	2034.76	2.13926	0.74933	0.000123203	0.0423476	Upregulated
A05P06440.1	3210.81	-1.51556	0.538109	0.000140457	0.0457896	Downregulated
A05P19780.1	278.167	4.30084	1.41016	5.30363e-05	0.0243064	Upregulated
A05P33080.1	601.561	2.80277	0.740131	5.19598e-06	0.00415975	Upregulated
A05P33090.1	523.138	2.79067	0.68147	1.48763e-06	0.00172412	Upregulated
A05P35320.1	521.354	1.93853	0.583909	2.96441e-05	0.0157016	Upregulated
A05P40030.1	2897.19	3.84286	0.873139	3.77157e-07	0.000662591	Upregulated
A05P42960.1	47.0094	4.92005	1.16498	1.49935e-06	0.00172412	Upregulated
A06P01820.1	5178.3	2.68174	0.804619	2.76992e-05	0.014973	Upregulated
A06P02470.1	58.4203	4.23906	1.3557	4.80436e-05	0.022846	Upregulated
A06P02690.1	233.117	1.74619	0.508601	2.061e-05	0.012182	Upregulated
A06P19120.1	114.266	2.70531	0.664186	1.69273e-06	0.00187818	Upregulated
A06P27540.1	115.51	4.02265	0.907272	3.54004e-07	0.000639685	Upregulated
A06P43800.1	6440.52	1.63063	0.584313	0.000158572	0.0496951	Upregulated
A07P15210.1	15713.1	3.01423	0.617279	4.13769e-08	0.000124614	Upregulated
A07P16860.1	711.396	1.78317	0.623832	0.000128102	0.0433252	Upregulated
A07P19270.1	1461.55	2.86294	0.663858	5.9476e-07	0.000989884	Upregulated
A07P27860.1	341.941	1.58583	0.505834	5.60875e-05	0.024806	Upregulated
A07P31950.1	3018.37	1.69687	0.539757	5.39701e-05	0.0244215	Upregulated
A07P41320.1	5307.88	1.63751	0.551756	9.18886e-05	0.0345189	Upregulated
A08P20650.1	52.8201	3.6438	1.28467	0.000118878	0.0417692	Upregulated
A08P33740.1	344.072	2.23871	0.789513	0.000131123	0.0438777	Upregulated
A09P01210.1	385.197	1.72943	0.601989	0.000121252	0.0421351	Upregulated
A09P05110.1	75.5592	3.55685	1.20593	8.76214e-05	0.0333832	Upregulated
A09P10070.1	168.759	5.06407	1.44444	1.28895e-05	0.00840407	Upregulated
A09P16230.1	2026.03	4.66994	0.811952	3.22823e-10	2.9167e-06	Upregulated
A09P16330.1	128.776	3.40906	1.00812	2.10762e-05	0.0123423	Upregulated
A09P18300.1	3295.83	-1.36075	0.464013	0.00010154	0.0371207	Downregulated
A09P19110.1	1636.36	1.62931	0.510909	4.56287e-05	0.0220289	Upregulated
A09P23620.1	78.5223	3.14642	0.858836	9.02319e-06	0.00655944	Upregulated
A09P25010.1	676.071	-1.31659	0.456122	0.000117356	0.0414648	Downregulated
A09P27850.1	928.417	4.25525	0.828713	1.01433e-08	4.58225e-05	Upregulated
A09P41270.1	171.891	2.23661	0.788377	0.000130503	0.0438777	Upregulated
A09P54620.1	378.073	2.33661	0.640059	8.93479e-06	0.00655944	Upregulated
A09P56140.1	48.4914	4.64604	1.35364	2.49024e-05	0.0138154	Upregulated
A09P58770.1	169.281	2.23483	0.70847	5.06797e-05	0.0235679	Upregulated
A09P64100.1	352.836	2.64822	0.406993	3.43013e-12	4.33877e-08	Upregulated
A09P68330.1	779.207	2.4708	0.87158	0.000127252	0.0432691	Upregulated
C01P01740.1	395.424	5.18727	0.906953	4.55175e-10	3.59844e-06	Upregulated
C01P08760.1	614.87	3.27139	0.787217	1.10753e-06	0.00149034	Upregulated
C01P08890.1	126.619	2.70521	0.898047	8.04173e-05	0.0310121	Upregulated
C01P17750.1	104.966	2.46225	0.813767	7.42643e-05	0.029173	Upregulated
C01P26640.1	251.319	5.17073	1.29913	1.95641e-06	0.00209718	Upregulated
C01P43740.1	5045.09	2.65732	0.413297	5.63156e-12	5.93613e-08	Upregulated
C02P03730.1	168.317	3.92998	1.32154	6.909e-05	0.0280102	Upregulated
C02P04450.1	207.336	2.32349	0.654771	1.30311e-05	0.0084097	Upregulated
C02P27790.1	201.293	2.50864	0.598725	1.0252e-06	0.00149034	Upregulated
C02P28280.1	9591.09	1.36495	0.462765	9.2392e-05	0.0345189	Upregulated
C02P43700.1	114.237	6.4033	1.40442	1.88369e-07	0.000397114	Upregulated
C02P46880.1	98.2462	4.67575	1.42442	2.82434e-05	0.0151378	Upregulated
C02P49690.1	2401.56	1.66438	0.403311	1.38323e-06	0.00170372	Upregulated
C02P57670.1	269.296	3.24925	0.778693	1.03726e-06	0.00149034	Upregulated
C02P59510.1	889.423	2.75867	0.700452	2.86657e-06	0.00276247	Upregulated
C02P60720.1	452.399	2.92198	0.875875	2.54946e-05	0.0140209	Upregulated
C03P05100.1	161.886	4.11131	1.14813	1.02116e-05	0.00709704	Upregulated
C03P07420.1	220.787	2.40962	0.842095	0.000116428	0.041368	Upregulated
C03P07570.1	71.112	8.4536	2.89925	3.04493e-06	0.00282734	Upregulated
C03P10110.1	1879.76	-1.54958	0.472188	3.33104e-05	0.0172682	Downregulated
C03P24490.1	154.873	-5.25809	1.7383	7.00162e-05	0.0282049	Downregulated
C03P26110.1	622.807	3.44179	0.955685	9.3459e-06	0.00669492	Upregulated
C03P28650.1	2728.36	3.727	0.790699	9.16094e-08	0.00022284	Upregulated
C03P36030.1	1367.38	4.55542	1.40028	2.70209e-05	0.0147322	Upregulated
C03P43980.1	1935.24	2.17913	0.739504	9.50518e-05	0.0351553	Upregulated
C03P68370.1	394.093	2.17873	0.485032	2.76794e-07	0.000547058	Upregulated
C03P76010.1	503.927	1.90506	0.646536	9.66331e-05	0.0355323	Upregulated
C03P79370.1	218.702	3.68273	1.05987	1.49897e-05	0.00948025	Upregulated
C03P92370.1	300.583	2.80684	0.959359	9.22816e-05	0.0345189	Upregulated
C04P03840.1	1331.79	2.50762	0.817138	6.3735e-05	0.0266948	Upregulated
C04P06010.1	611.923	2.16625	0.600837	1.0666e-05	0.00733231	Upregulated
C04P10170.1	2331.97	-1.00248	0.322554	6.13009e-05	0.026374	Downregulated
C04P22210.1	1989.24	1.79574	0.561666	4.49306e-05	0.0220282	Upregulated
C04P46020.1	46.2971	-7.29751	2.92629	1.96043e-05	0.0119219	Downregulated
C04P50800.1	1580.65	1.43506	0.499768	0.00012409	0.0424222	Upregulated
C05P11510.1	243.266	2.19655	0.619757	1.34768e-05	0.00860949	Upregulated
C05P11960.1	85.6013	2.23894	0.770465	0.000112378	0.0403533	Upregulated
C05P13450.1	52.6178	3.18638	1.11163	0.000112934	0.0403533	Upregulated
C05P19670.1	4073.04	-1.13266	0.333309	2.31088e-05	0.0131668	Downregulated
C05P27140.1	7776.08	2.06989	0.579955	1.20802e-05	0.00804222	Upregulated
C06P07920.1	4782.48	3.28074	0.464219	7.15503e-14	1.1313e-09	Upregulated
C06P09840.1	66.4697	9.56063	2.71923	4.38263e-08	0.000125991	Upregulated
C06P13970.1	22551.7	1.49158	0.489176	6.7449e-05	0.0275214	Upregulated
C06P22140.1	439.776	1.80827	0.596552	7.55344e-05	0.0293078	Upregulated
C07P25120.1	231.79	3.8578	1.26343	6.22526e-05	0.0264449	Upregulated
C07P32090.1	7897.6	2.3331	0.613298	4.85752e-06	0.00393864	Upregulated
C07P35480.1	185.754	-2.23977	0.733775	6.74404e-05	0.0275214	Downregulated
C08P00950.1	193.725	4.57637	1.0761	6.68105e-07	0.00108344	Upregulated
C08P21310.1	1153.99	-2.17712	0.476322	1.83781e-07	0.000397114	Downregulated
C08P21880.1	342.636	3.59405	1.00436	1.01453e-05	0.00709704	Upregulated
C08P30900.1	979.918	-1.20119	0.371978	4.09856e-05	0.0204105	Downregulated
C08P46080.1	122.424	3.24955	0.873041	6.41785e-06	0.00494996	Upregulated
C09P13120.1	880.461	1.89161	0.595708	4.85112e-05	0.0228962	Upregulated
C09P19670.1	1611.36	3.34187	0.752296	3.17893e-07	0.000591327	Upregulated
C09P19770.1	474.994	3.16638	0.764407	1.13416e-06	0.00149438	Upregulated
C09P19820.1	83.0932	4.74097	1.19388	2.70973e-06	0.00272027	Upregulated
C09P23820.1	163.471	-2.32048	0.753207	6.3614e-05	0.0266948	Downregulated
C09P25400.1	578.23	2.77939	0.715415	3.54876e-06	0.0032063	Upregulated
C09P35270.1	599.708	3.49801	0.708174	2.96595e-08	9.37906e-05	Upregulated
C09P46710.1	1302.23	1.31017	0.403546	3.96042e-05	0.0200382	Upregulated
C09P57660.1	338.707	4.04166	0.744784	2.25632e-09	1.29728e-05	Upregulated
BNAPUS_DARMOR_BZH_SCAFFOLD_64P00150.1	258.553	-4.00734	1.26806	3.90577e-05	0.019921	Downregulated
