# Supplementary material for: Superabsorbent polymers seed coatings modulate transcriptomic and physiological responses to drought in rapeseed
Source: Front Plant Sci. 2026 Feb 11;17:1711479. doi: 10.3389/fpls.2026.1711479 (PMC12932477; doi:10.3389/fpls.2026.1711479)
Supplement: Supplementary file 4 [file Table2.xlsx]

## Sheet: ABG.vs.CS
ID	Description	GeneRatio	BgRatio	RichFactor	FoldEnrichment	zScore	pvalue	p.adjust	qvalue	geneID	Count	name	category
GO:1901700	response to oxygen-containing compound	224/896	4822/40421	0.0464538	2.09566	12.2063	7.95364e-28	2.71378e-24	2.30907e-24	A10P00850.1/A10P04270.1/A10P05720.1/A10P15340.1/A10P16670.1/A10P17080.1/A10P24880.1/A10P27220.1/A10P31780.1/A01P00930.1/A01P03560.1/A01P09580.1/A01P11960.1/A01P12280.1/A01P15120.1/A01P21650.1/A01P23450.1/A01P30710.1/A01P35280.1/A01P39320.1/A01P42020.1/A02P01360.1/A02P01720.1/A02P11520.1/A02P18010.1/A02P18060.1/A02P19510.1/A02P27460.1/A02P30960.1/A02P35590.1/A02P39110.1/A02P44340.1/A03P04070.1/A03…	224	response to oxygen-containing compound	biological_process
GO:0006952	defense response	175/896	3393/40421	0.0515768	2.32677	12.1573	2.64056e-26	4.50479e-23	3.83298e-23	A10P05720.1/A10P11130.1/A10P24880.1/A10P25880.1/A10P26860.1/A10P27220.1/A01P09580.1/A01P11960.1/A01P15120.1/A01P18420.1/A01P30330.1/A01P31520.1/A01P35280.1/A01P39290.1/A01P41970.1/A01P42110.1/A02P10490.1/A02P16920.1/A02P17030.1/A02P18010.1/A02P21220.1/A02P28820.1/A02P30960.1/A02P35940.1/A02P37180.1/A02P37420.1/A02P39110.1/A02P40560.1/A02P41580.1/A02P43370.1/A02P44340.1/A03P20460.1/A03P21970.1/A03…	175	defense response	biological_process
GO:0050896	response to stimulus	494/896	15339/40421	0.0322055	1.45288	10.7205	4.41065e-26	5.01638e-23	4.26827e-23	A10P00620.1/A10P00850.1/A10P04270.1/A10P05080.1/A10P05720.1/A10P11130.1/A10P15340.1/A10P16670.1/A10P17080.1/A10P23160.1/A10P24340.1/A10P24880.1/A10P25540.1/A10P25880.1/A10P26860.1/A10P27220.1/A10P31780.1/A10P32910.1/A01P00930.1/A01P01810.1/A01P02810.1/A01P03560.1/A01P07970.1/A01P09580.1/A01P11960.1/A01P12280.1/A01P13480.1/A01P15120.1/A01P18420.1/A01P19420.1/A01P21650.1/A01P23450.1/A01P30330.1/A01…	494	response to stimulus	biological_process
GO:0001101	response to acid chemical	177/896	3551/40421	0.0498451	2.24865	11.7299	6.16757e-25	5.26094e-22	4.47636e-22	A10P00850.1/A10P04270.1/A10P05720.1/A10P15340.1/A10P24880.1/A01P00930.1/A01P03560.1/A01P11960.1/A01P12280.1/A01P15120.1/A01P21650.1/A01P23450.1/A01P39320.1/A01P42020.1/A02P01720.1/A02P11520.1/A02P18010.1/A02P18060.1/A02P19510.1/A02P27460.1/A02P30960.1/A02P35590.1/A02P39110.1/A03P04070.1/A03P07050.1/A03P15470.1/A03P15900.1/A03P18350.1/A03P20820.1/A03P22240.1/A03P22290.1/A03P29880.1/A03P43130.1/A03…	177	response to acid chemical	biological_process
GO:0009607	response to biotic stimulus	151/896	2819/40421	0.0535651	2.41647	11.7399	3.50294e-24	2.39041e-21	2.03392e-21	A10P05720.1/A10P11130.1/A10P24880.1/A10P25880.1/A10P26860.1/A10P27220.1/A01P11960.1/A01P15120.1/A01P23450.1/A01P30710.1/A01P31520.1/A01P35280.1/A01P39290.1/A01P41970.1/A01P42110.1/A02P16920.1/A02P17030.1/A02P18060.1/A02P30960.1/A02P37180.1/A02P37420.1/A02P39110.1/A02P41580.1/A02P43370.1/A03P04070.1/A03P06160.1/A03P18350.1/A03P20460.1/A03P22240.1/A03P34020.1/A03P44790.1/A03P47200.1/A03P48860.1/A04…	151	response to biotic stimulus	biological_process
GO:0006950	response to stress	329/896	8969/40421	0.0366819	1.65482	10.5849	1.31405e-23	7.47257e-21	6.35817e-21	A10P00850.1/A10P05080.1/A10P05720.1/A10P11130.1/A10P15340.1/A10P17080.1/A10P24880.1/A10P25540.1/A10P25880.1/A10P26860.1/A10P27220.1/A01P00930.1/A01P01810.1/A01P03560.1/A01P07970.1/A01P09580.1/A01P11960.1/A01P15120.1/A01P18420.1/A01P21650.1/A01P23450.1/A01P30330.1/A01P31520.1/A01P35280.1/A01P39290.1/A01P41970.1/A01P42110.1/A02P01360.1/A02P01720.1/A02P10490.1/A02P16920.1/A02P17030.1/A02P18010.1/A02…	329	response to stress	biological_process
GO:0042221	response to chemical	316/896	8660/40421	0.0364896	1.64615	10.2131	4.48534e-22	2.18628e-19	1.86024e-19	A10P00850.1/A10P04270.1/A10P05720.1/A10P15340.1/A10P16670.1/A10P17080.1/A10P24880.1/A10P27220.1/A10P31780.1/A01P00930.1/A01P03560.1/A01P07970.1/A01P09580.1/A01P11960.1/A01P12280.1/A01P15120.1/A01P19420.1/A01P21650.1/A01P23450.1/A01P30710.1/A01P31520.1/A01P35280.1/A01P39290.1/A01P39320.1/A01P41970.1/A01P42020.1/A02P01360.1/A02P01720.1/A02P10250.1/A02P11520.1/A02P15640.1/A02P16590.1/A02P17990.1/A02…	316	response to chemical	biological_process
GO:0010200	response to chitin	50/896	444/40421	0.112613	5.08026	13.0164	5.90241e-21	2.51738e-18	2.14195e-18	A10P16670.1/A10P17080.1/A10P27220.1/A10P31780.1/A01P09580.1/A01P15120.1/A01P35280.1/A02P30960.1/A02P44340.1/A03P11470.1/A03P34020.1/A03P51570.1/A04P31120.1/A04P33510.1/A05P09880.1/A05P24680.1/A05P27570.1/A05P30240.1/A06P45180.1/A06P45190.1/A07P22910.1/A08P02560.1/A08P13170.1/A08P13180.1/A09P22940.1/A09P38370.1/C01P07140.1/C01P11150.1/C01P44770.1/C02P12420.1/C02P48570.1/C03P13270.1/C03P25210.1/C03…	50	response to chitin	biological_process
GO:0051707	response to other organism	137/896	2723/40421	0.0503122	2.26972	10.3297	1.62718e-19	6.16881e-17	5.24883e-17	A10P05720.1/A10P24880.1/A10P25880.1/A10P26860.1/A10P27220.1/A01P11960.1/A01P15120.1/A01P23450.1/A01P30710.1/A01P31520.1/A01P35280.1/A01P39290.1/A01P42110.1/A02P18060.1/A02P30960.1/A02P37180.1/A02P37420.1/A02P39110.1/A02P41580.1/A02P43370.1/A03P04070.1/A03P06160.1/A03P18350.1/A03P20460.1/A03P22240.1/A03P34020.1/A03P44790.1/A03P47200.1/A03P48860.1/A04P03830.1/A04P08660.1/A04P11830.1/A04P22730.1/A04…	137	response to other organism	biological_process
GO:0043207	response to external biotic stimulus	137/896	2735/40421	0.0500914	2.25976	10.2729	2.37204e-19	8.09341e-17	6.88642e-17	A10P05720.1/A10P24880.1/A10P25880.1/A10P26860.1/A10P27220.1/A01P11960.1/A01P15120.1/A01P23450.1/A01P30710.1/A01P31520.1/A01P35280.1/A01P39290.1/A01P42110.1/A02P18060.1/A02P30960.1/A02P37180.1/A02P37420.1/A02P39110.1/A02P41580.1/A02P43370.1/A03P04070.1/A03P06160.1/A03P18350.1/A03P20460.1/A03P22240.1/A03P34020.1/A03P44790.1/A03P47200.1/A03P48860.1/A04P03830.1/A04P08660.1/A04P11830.1/A04P22730.1/A04…	137	response to external biotic stimulus	biological_process
GO:0009719	response to endogenous stimulus	211/896	5157/40421	0.0409153	1.8458	9.79075	2.64902e-19	8.21679e-17	6.99139e-17	A10P00850.1/A10P04270.1/A10P05720.1/A10P15340.1/A10P24880.1/A01P00930.1/A01P03560.1/A01P09580.1/A01P11960.1/A01P12280.1/A01P15120.1/A01P19420.1/A01P21650.1/A01P23450.1/A01P39290.1/A01P39320.1/A01P41970.1/A01P42020.1/A02P01720.1/A02P10250.1/A02P11520.1/A02P15640.1/A02P16590.1/A02P17990.1/A02P18010.1/A02P19510.1/A02P27460.1/A02P30960.1/A02P35590.1/A02P39110.1/A02P41580.1/A02P44340.1/A03P04070.1/A03…	211	response to endogenous stimulus	biological_process
GO:0009611	response to wounding	61/896	718/40421	0.0849582	3.8327	11.531	4.73529e-19	1.3464e-16	1.14561e-16	A10P05720.1/A10P17080.1/A01P23450.1/A02P18010.1/A02P18060.1/A02P37180.1/A03P04070.1/A03P11470.1/A03P18350.1/A03P32310.1/A03P43130.1/A04P22730.1/A04P34400.1/A05P24680.1/A05P34570.1/A06P15280.1/A07P29140.1/A07P29780.1/A07P38630.1/A08P24680.1/A08P30900.1/A08P30920.1/A09P27860.1/A09P38370.1/A09P59480.1/A09P60380.1/A09P68920.1/C01P05760.1/C02P03750.1/C02P29950.1/C02P30090.1/C03P04520.1/C03P13270.1/C03…	61	response to wounding	biological_process
GO:0009725	response to hormone	205/896	5016/40421	0.0408692	1.84372	9.61307	1.16959e-18	3.06973e-16	2.61193e-16	A10P00850.1/A10P04270.1/A10P05720.1/A10P15340.1/A10P24880.1/A01P00930.1/A01P03560.1/A01P09580.1/A01P11960.1/A01P12280.1/A01P15120.1/A01P19420.1/A01P21650.1/A01P23450.1/A01P39290.1/A01P39320.1/A01P41970.1/A01P42020.1/A02P01720.1/A02P10250.1/A02P11520.1/A02P15640.1/A02P16590.1/A02P17990.1/A02P18010.1/A02P19510.1/A02P27460.1/A02P30960.1/A02P35590.1/A02P39110.1/A02P41580.1/A03P04070.1/A03P07050.1/A03…	205	response to hormone	biological_process
GO:0009605	response to external stimulus	172/896	3907/40421	0.0440235	1.98602	9.76326	1.34298e-18	3.27304e-16	2.78492e-16	A10P05720.1/A10P24340.1/A10P24880.1/A10P25880.1/A10P26860.1/A10P27220.1/A10P32910.1/A01P11960.1/A01P15120.1/A01P23450.1/A01P30710.1/A01P31520.1/A01P35280.1/A01P39290.1/A01P42110.1/A02P01360.1/A02P18060.1/A02P30960.1/A02P37180.1/A02P37420.1/A02P39110.1/A02P41580.1/A02P43370.1/A03P04070.1/A03P06160.1/A03P06430.1/A03P17090.1/A03P18350.1/A03P20460.1/A03P22240.1/A03P34020.1/A03P43130.1/A03P44790.1/A03…	172	response to external stimulus	biological_process
GO:0005576	extracellular region	138/896	2853/40421	0.0483701	2.18211	9.86087	3.36019e-18	7.6433e-16	6.50343e-16	A10P00620.1/A10P07090.1/A10P12350.1/A10P18980.1/A10P26860.1/A01P01810.1/A01P07970.1/A01P09130.1/A01P12280.1/A01P26680.1/A01P28640.1/A01P39290.1/A01P39470.1/A01P42020.1/A02P15920.1/A02P19510.1/A02P26280.1/A02P26330.1/A02P32410.1/A02P39110.1/A02P43370.1/A03P03070.1/A03P07050.1/A03P22130.1/A03P22240.1/A03P28300.1/A03P30550.1/A03P44920.1/A03P45340.1/A03P59540.1/A04P02310.1/A04P03830.1/A04P16320.1/A05…	138	extracellular region	cellular_component
GO:0009753	response to jasmonic acid	54/896	710/40421	0.0760563	3.43111	9.83998	5.69395e-15	1.21424e-12	1.03315e-12	A10P00850.1/A01P03560.1/A01P12280.1/A01P23450.1/A02P18010.1/A02P30960.1/A03P04070.1/A03P18350.1/A03P22240.1/A03P43130.1/A04P31120.1/A04P31530.1/A05P00970.1/A05P24680.1/A05P32860.1/A06P15280.1/A06P45190.1/A07P22910.1/A07P29140.1/A07P38630.1/A08P30900.1/A08P30920.1/A09P22940.1/A09P27860.1/A09P59480.1/A09P60380.1/C01P05760.1/C01P48940.1/C02P03750.1/C02P22010.1/C02P29950.1/C02P48570.1/C03P04520.1/C03…	54	response to jasmonic acid	biological_process
GO:0098542	defense response to other organism	99/896	1939/40421	0.0510572	2.30333	8.85587	1.28411e-14	2.57728e-12	2.19293e-12	A10P05720.1/A10P24880.1/A10P25880.1/A10P26860.1/A01P11960.1/A01P15120.1/A01P31520.1/A01P35280.1/A01P39290.1/A01P42110.1/A02P30960.1/A02P37180.1/A02P37420.1/A02P41580.1/A02P43370.1/A03P20460.1/A03P22240.1/A03P34020.1/A03P47200.1/A03P48860.1/A04P03830.1/A04P08660.1/A04P11830.1/A04P22730.1/A04P31120.1/A04P31530.1/A04P33570.1/A05P19030.1/A05P19460.1/A05P30210.1/A05P30240.1/A05P34570.1/A05P34960.1/A05…	99	defense response to other organism	biological_process
GO:0140110	transcription regulator activity	159/896	4097/40421	0.0388089	1.75077	7.63241	1.66714e-12	3.16016e-10	2.68887e-10	A10P00850.1/A10P16670.1/A10P17080.1/A10P23160.1/A10P31780.1/A10P32780.1/A01P02810.1/A01P03560.1/A01P09580.1/A01P15120.1/A01P26500.1/A02P01720.1/A02P03260.1/A02P16590.1/A02P18010.1/A02P30960.1/A02P41580.1/A03P01040.1/A03P03760.1/A03P11470.1/A03P27950.1/A03P32250.1/A03P35400.1/A03P43130.1/A03P46240.1/A03P46900.1/A03P46980.1/A03P47200.1/A03P49810.1/A03P51570.1/A03P63080.1/A04P12380.1/A04P24310.1/A04…	159	transcription regulator activity	molecular_function
GO:0048046	apoplast	65/896	1152/40421	0.0564236	2.54542	8.01244	9.31314e-12	1.67244e-09	1.42303e-09	A10P07090.1/A10P26860.1/A01P01810.1/A01P26680.1/A01P39290.1/A02P26330.1/A02P32410.1/A02P39110.1/A02P43370.1/A03P22130.1/A03P22240.1/A03P28300.1/A03P30550.1/A03P44920.1/A04P03830.1/A04P16320.1/A05P09020.1/A05P30210.1/A05P34960.1/A05P43230.1/A06P01240.1/A06P16600.1/A06P31840.1/A06P32600.1/A07P01950.1/A07P13910.1/A07P30160.1/A07P31950.1/A07P43290.1/A07P44040.1/A08P14940.1/A08P17700.1/A08P27380.1/A09…	65	apoplast	cellular_component
GO:0009628	response to abiotic stimulus	202/896	5813/40421	0.0347497	1.56765	7.04225	2.45281e-11	4.18449e-09	3.56045e-09	A10P00620.1/A10P00850.1/A10P15340.1/A10P17080.1/A10P23160.1/A10P24340.1/A10P24880.1/A10P25540.1/A10P32910.1/A01P00930.1/A01P02810.1/A01P03560.1/A01P11960.1/A01P21650.1/A01P30710.1/A01P39320.1/A02P01360.1/A02P01720.1/A02P03260.1/A02P19510.1/A02P35590.1/A02P37180.1/A02P39110.1/A03P04070.1/A03P06430.1/A03P11470.1/A03P17090.1/A03P22240.1/A03P22290.1/A03P29880.1/A03P43130.1/A03P44660.1/A03P46900.1/A03…	202	response to abiotic stimulus	biological_process
GO:1901698	response to nitrogen compound	67/896	1251/40421	0.0535572	2.41611	7.66064	4.23847e-11	6.88651e-09	5.8595e-09	A10P16670.1/A10P17080.1/A10P27220.1/A10P31780.1/A01P09580.1/A01P15120.1/A01P35280.1/A02P30960.1/A02P44340.1/A03P11470.1/A03P34020.1/A03P51570.1/A04P22110.1/A04P31120.1/A04P33510.1/A05P00970.1/A05P09880.1/A05P24680.1/A05P27570.1/A05P30240.1/A06P09380.1/A06P45180.1/A06P45190.1/A07P22910.1/A07P36360.1/A07P42690.1/A08P02560.1/A08P13170.1/A08P13180.1/A09P22940.1/A09P38370.1/A09P64090.1/C01P07140.1/C01…	67	response to nitrogen compound	biological_process
GO:0015291	secondary active transmembrane transporter activity	52/896	857/40421	0.0606768	2.73729	7.73981	9.29361e-11	1.44136e-08	1.2264e-08	A10P20790.1/A01P30710.1/A01P31520.1/A01P33320.1/A01P35600.1/A02P06220.1/A02P20700.1/A02P44460.1/A03P06160.1/A03P15900.1/A03P25860.1/A03P32490.1/A03P34440.1/A03P48560.1/A03P53030.1/A05P19670.1/A06P09380.1/A06P15100.1/A06P37620.1/A07P17300.1/A08P21050.1/A08P24630.1/A08P31550.1/A08P31710.1/A09P26080.1/A09P64090.1/C01P34550.1/C01P36220.1/C01P39080.1/C01P42520.1/C01P42580.1/C01P45200.1/C02P34970.1/C02…	52	secondary active transmembrane transporter activity	molecular_function
GO:0003700	DNA-binding transcription factor activity	145/896	3850/40421	0.0376623	1.69905	6.86573	1.64167e-10	2.43538e-08	2.07219e-08	A10P00850.1/A10P16670.1/A10P17080.1/A10P23160.1/A10P31780.1/A10P32780.1/A01P02810.1/A01P03560.1/A01P09580.1/A01P15120.1/A01P26500.1/A02P01720.1/A02P03260.1/A02P16590.1/A02P30960.1/A02P41580.1/A03P01040.1/A03P03760.1/A03P11470.1/A03P27950.1/A03P32250.1/A03P35400.1/A03P43130.1/A03P46240.1/A03P46900.1/A03P46980.1/A03P47200.1/A03P49810.1/A03P51570.1/A03P63080.1/A04P12380.1/A04P24310.1/A04P31120.1/A04…	145	DNA-binding transcription factor activity	molecular_function
GO:0071495	cellular response to endogenous stimulus	121/896	3070/40421	0.0394137	1.77806	6.75222	4.8526e-10	6.89878e-08	5.86995e-08	A10P05720.1/A10P24880.1/A01P00930.1/A01P09580.1/A01P19420.1/A01P39320.1/A01P42020.1/A02P11520.1/A02P15640.1/A02P16590.1/A02P17990.1/A02P19510.1/A02P30960.1/A02P35590.1/A02P39110.1/A02P41580.1/A02P44340.1/A03P07050.1/A03P15470.1/A03P18350.1/A03P43130.1/A03P45340.1/A03P47200.1/A03P48860.1/A03P50960.1/A04P11830.1/A04P22110.1/A04P22730.1/A04P24980.1/A04P31120.1/A04P31530.1/A04P33510.1/A04P34400.1/A05…	121	cellular response to endogenous stimulus	biological_process
GO:0031347	regulation of defense response	46/896	745/40421	0.061745	2.78548	7.40604	6.57794e-10	8.97757e-08	7.63872e-08	A10P24880.1/A10P25020.1/A10P25880.1/A01P15120.1/A01P42110.1/A02P18010.1/A02P30960.1/A02P35940.1/A02P37420.1/A02P44340.1/A03P48860.1/A04P31120.1/A04P31530.1/A05P24680.1/A05P34570.1/A06P15280.1/A06P37090.1/A06P45190.1/A07P22910.1/A07P29140.1/A07P38630.1/A08P02510.1/A08P24680.1/A08P29160.1/A08P30920.1/A09P22940.1/A09P59480.1/C01P07140.1/C02P29950.1/C02P45770.1/C02P48570.1/C03P21000.1/C03P47270.1/C03…	46	regulation of defense response	biological_process
GO:0071229	cellular response to acid chemical	73/896	1555/40421	0.0469453	2.11783	6.7682	1.91338e-09	2.51095e-07	2.13648e-07	A10P05720.1/A10P24880.1/A01P00930.1/A01P39320.1/A01P42020.1/A02P11520.1/A02P19510.1/A02P30960.1/A02P35590.1/A02P39110.1/A03P07050.1/A03P15470.1/A03P18350.1/A03P45340.1/A03P48860.1/A03P50960.1/A04P11830.1/A04P22110.1/A04P22730.1/A04P24980.1/A04P31120.1/A04P31530.1/A04P34400.1/A05P19030.1/A05P24680.1/A06P01820.1/A06P15280.1/A06P37090.1/A06P40950.1/A06P44640.1/A06P45190.1/A07P22910.1/A07P29140.1/A08…	73	cellular response to acid chemical	biological_process
GO:0009269	response to desiccation	11/896	44/40421	0.25	11.2782	10.2705	2.35092e-09	2.97087e-07	2.52781e-07	A02P35590.1/A05P24680.1/A06P40950.1/A09P03490.1/A09P27850.1/A09P65520.1/C03P55460.1/C05P41590.1/C07P36870.1/C09P03720.1/C09P35270.1	11	response to desiccation	biological_process
GO:0080134	regulation of response to stress	61/896	1221/40421	0.049959	2.25379	6.69816	4.5479e-09	5.54194e-07	4.71545e-07	A10P24880.1/A10P25020.1/A10P25880.1/A01P15120.1/A01P38420.1/A01P42110.1/A02P18010.1/A02P30960.1/A02P35940.1/A02P37420.1/A02P44340.1/A03P15900.1/A03P39430.1/A03P48860.1/A04P31120.1/A04P31530.1/A05P00360.1/A05P24680.1/A05P34570.1/A06P15280.1/A06P37090.1/A06P43460.1/A06P44640.1/A06P45190.1/A07P22910.1/A07P23380.1/A07P29140.1/A07P36360.1/A07P38630.1/A07P42690.1/A08P02510.1/A08P24680.1/A08P29160.1/A08…	61	regulation of response to stress	biological_process
GO:0005618	cell wall	80/896	1815/40421	0.0440771	1.98844	6.4875	5.27562e-09	6.11149e-07	5.20006e-07	A10P00620.1/A10P07090.1/A01P12280.1/A01P26680.1/A02P15920.1/A02P26280.1/A02P32410.1/A02P39110.1/A02P43370.1/A03P20460.1/A03P22240.1/A03P28300.1/A03P30550.1/A04P02310.1/A04P03830.1/A04P11830.1/A05P01820.1/A05P08320.1/A05P09020.1/A05P43230.1/A05P45110.1/A06P00750.1/A06P01240.1/A06P16600.1/A06P32600.1/A07P01950.1/A07P15210.1/A07P19270.1/A07P30160.1/A07P31950.1/A07P43290.1/A07P44040.1/A08P14940.1/A08…	80	cell wall	cellular_component
GO:0030312	external encapsulating structure	80/896	1816/40421	0.0440529	1.98734	6.48218	5.40478e-09	6.11149e-07	5.20006e-07	A10P00620.1/A10P07090.1/A01P12280.1/A01P26680.1/A02P15920.1/A02P26280.1/A02P32410.1/A02P39110.1/A02P43370.1/A03P20460.1/A03P22240.1/A03P28300.1/A03P30550.1/A04P02310.1/A04P03830.1/A04P11830.1/A05P01820.1/A05P08320.1/A05P09020.1/A05P43230.1/A05P45110.1/A06P00750.1/A06P01240.1/A06P16600.1/A06P32600.1/A07P01950.1/A07P15210.1/A07P19270.1/A07P30160.1/A07P31950.1/A07P43290.1/A07P44040.1/A08P14940.1/A08…	80	external encapsulating structure	cellular_component
GO:0032870	cellular response to hormone stimulus	113/896	2921/40421	0.0386854	1.7452	6.29565	5.55264e-09	6.11149e-07	5.20006e-07	A10P05720.1/A10P24880.1/A01P00930.1/A01P09580.1/A01P19420.1/A01P39320.1/A01P42020.1/A02P11520.1/A02P15640.1/A02P16590.1/A02P17990.1/A02P19510.1/A02P30960.1/A02P35590.1/A02P39110.1/A02P41580.1/A03P07050.1/A03P15470.1/A03P18350.1/A03P43130.1/A03P45340.1/A03P47200.1/A03P48860.1/A03P50960.1/A04P11830.1/A04P22730.1/A04P24980.1/A04P31120.1/A04P31530.1/A04P33510.1/A04P34400.1/A05P19030.1/A05P24680.1/A05…	113	cellular response to hormone stimulus	biological_process
GO:0009415	response to water	56/896	1086/40421	0.0515654	2.32625	6.67065	6.69053e-09	7.06388e-07	6.01042e-07	A01P11960.1/A01P21650.1/A02P35590.1/A03P22290.1/A03P29880.1/A03P43130.1/A03P44660.1/A03P57630.1/A04P16320.1/A05P09880.1/A05P19030.1/A05P24680.1/A06P01820.1/A06P09380.1/A06P31840.1/A06P32600.1/A06P40950.1/A07P42690.1/A08P36340.1/A09P03490.1/A09P06680.1/A09P27850.1/A09P38370.1/A09P58040.1/A09P64090.1/A09P65520.1/C01P14230.1/C02P12420.1/C02P46160.1/C03P24510.1/C03P25210.1/C03P26390.1/C03P55460.1/C03…	56	response to water	biological_process
GO:0045087	innate immune response	50/896	915/40421	0.0546448	2.46518	6.74971	6.98401e-09	7.06388e-07	6.01042e-07	A10P24880.1/A10P26860.1/A01P15120.1/A01P35280.1/A02P10490.1/A02P30960.1/A02P43370.1/A03P34020.1/A03P48860.1/A04P16320.1/A04P31120.1/A04P31530.1/A04P33570.1/A05P19460.1/A05P30240.1/A05P34570.1/A06P37090.1/A06P45190.1/A07P01950.1/A07P10390.1/A07P22910.1/A07P29780.1/A08P02510.1/A08P29160.1/A09P22940.1/A09P44060.1/A09P58040.1/C01P26640.1/C01P44770.1/C02P45770.1/C02P48570.1/C03P47270.1/C03P75080.1/C03…	50	innate immune response	biological_process
GO:0009620	response to fungus	52/896	972/40421	0.0534979	2.41344	6.71596	7.03903e-09	7.06388e-07	6.01042e-07	A10P05720.1/A10P24880.1/A10P27220.1/A01P23450.1/A02P37180.1/A02P41580.1/A03P04070.1/A03P20460.1/A03P44790.1/A03P47200.1/A04P03830.1/A04P11830.1/A04P22730.1/A04P31120.1/A04P33570.1/A05P09890.1/A05P19030.1/A05P30210.1/A06P01820.1/A06P37090.1/A07P22910.1/A07P29780.1/A08P02510.1/A08P14940.1/A08P30900.1/A09P01790.1/A09P25010.1/A09P60380.1/C01P07140.1/C01P14640.1/C01P26640.1/C02P03750.1/C02P61520.1/C03…	52	response to fungus	biological_process
GO:0009416	response to light stimulus	84/896	1966/40421	0.0427263	1.9275	6.34814	8.76847e-09	8.54801e-07	7.27322e-07	A10P00850.1/A10P17080.1/A10P23160.1/A10P32910.1/A01P02810.1/A01P30710.1/A01P39320.1/A02P03260.1/A02P35590.1/A03P04070.1/A03P11470.1/A03P17090.1/A03P22240.1/A03P29880.1/A03P44660.1/A03P46900.1/A03P48860.1/A05P00970.1/A05P08320.1/A05P09890.1/A05P27570.1/A06P16600.1/A06P37090.1/A06P40950.1/A06P45180.1/A06P46050.1/A07P23380.1/A07P34290.1/A07P36360.1/A07P40710.1/A07P42170.1/A07P43060.1/A08P13170.1/A08…	84	response to light stimulus	biological_process
GO:0009414	response to water deprivation	55/896	1067/40421	0.0515464	2.3254	6.60618	9.26635e-09	8.78244e-07	7.47269e-07	A01P11960.1/A01P21650.1/A02P35590.1/A03P22290.1/A03P29880.1/A03P43130.1/A03P44660.1/A03P57630.1/A04P16320.1/A05P09880.1/A05P19030.1/A05P24680.1/A06P01820.1/A06P09380.1/A06P31840.1/A06P32600.1/A06P40950.1/A07P42690.1/A08P36340.1/A09P03490.1/A09P06680.1/A09P27850.1/A09P38370.1/A09P58040.1/A09P64090.1/A09P65520.1/C01P14230.1/C02P12420.1/C02P46160.1/C03P24510.1/C03P25210.1/C03P26390.1/C03P55460.1/C03…	55	response to water deprivation	biological_process
GO:0009651	response to salt stress	76/896	1716/40421	0.044289	1.998	6.36094	1.06642e-08	9.83416e-07	8.36756e-07	A10P00850.1/A10P15340.1/A10P17080.1/A10P25540.1/A01P00930.1/A01P03560.1/A01P11960.1/A02P01720.1/A02P39110.1/A03P11470.1/A03P22290.1/A03P57630.1/A04P16320.1/A05P00970.1/A05P19030.1/A05P40080.1/A05P43230.1/A05P45110.1/A06P01820.1/A06P29230.1/A06P31840.1/A06P34110.1/A06P44640.1/A07P29780.1/A07P36360.1/A07P42690.1/A08P36340.1/A09P06680.1/A09P25010.1/A09P27850.1/A09P38370.1/A09P58040.1/A09P68920.1/C01…	76	response to salt stress	biological_process
GO:0070887	cellular response to chemical stimulus	148/896	4239/40421	0.0349139	1.57506	5.95821	1.65539e-08	1.45973e-06	1.24204e-06	A10P05720.1/A10P24880.1/A01P00930.1/A01P07970.1/A01P09580.1/A01P11960.1/A01P19420.1/A01P39320.1/A01P42020.1/A02P01360.1/A02P11520.1/A02P15640.1/A02P16590.1/A02P17990.1/A02P19510.1/A02P30960.1/A02P35590.1/A02P37180.1/A02P39110.1/A02P41580.1/A02P44340.1/A03P07050.1/A03P15470.1/A03P18350.1/A03P20460.1/A03P43130.1/A03P45340.1/A03P47200.1/A03P48860.1/A03P50960.1/A03P59540.1/A03P63220.1/A04P11830.1/A04…	148	cellular response to chemical stimulus	biological_process
GO:0023052	signaling	171/896	5097/40421	0.0335491	1.51349	5.90437	1.66851e-08	1.45973e-06	1.24204e-06	A10P05720.1/A10P24880.1/A10P25880.1/A10P32910.1/A01P00930.1/A01P01810.1/A01P09580.1/A01P13480.1/A01P18420.1/A01P19420.1/A01P30330.1/A01P39320.1/A01P42020.1/A01P42110.1/A02P11520.1/A02P13800.1/A02P15640.1/A02P16590.1/A02P17990.1/A02P19510.1/A02P30960.1/A02P37180.1/A02P39110.1/A02P40560.1/A02P41580.1/A02P44340.1/A03P07050.1/A03P15470.1/A03P17090.1/A03P43130.1/A03P44030.1/A03P45340.1/A03P46900.1/A03…	171	signaling	biological_process
GO:0009642	response to light intensity	32/896	460/40421	0.0695652	3.13828	6.9445	1.72437e-08	1.47088e-06	1.25153e-06	A10P17080.1/A01P30710.1/A02P35590.1/A03P11470.1/A03P29880.1/A03P44660.1/A06P40950.1/A06P45180.1/A06P46050.1/A07P34290.1/A08P13170.1/A08P30900.1/A09P03490.1/A09P26080.1/A09P38370.1/A09P47830.1/A09P51480.1/A09P60380.1/C01P39080.1/C03P13270.1/C03P74520.1/C04P70020.1/C05P26410.1/C06P42290.1/C07P17510.1/C07P30970.1/C07P36870.1/C08P17950.1/C08P43870.1/C09P03720.1/C09P33660.1/BNAPUS_DARMOR_BZH_SCAFFOLD_…	32	response to light intensity	biological_process
GO:0006970	response to osmotic stress	82/896	1959/40421	0.0418581	1.88833	6.06866	3.2459e-08	2.70122e-06	2.29838e-06	A10P00850.1/A10P15340.1/A10P17080.1/A10P25540.1/A01P00930.1/A01P03560.1/A01P11960.1/A02P01720.1/A02P37180.1/A02P39110.1/A03P11470.1/A03P22290.1/A03P57630.1/A04P16320.1/A04P24980.1/A05P00360.1/A05P00970.1/A05P02920.1/A05P19030.1/A05P40080.1/A05P43230.1/A05P45110.1/A06P01820.1/A06P29230.1/A06P31840.1/A06P34110.1/A06P44640.1/A07P29780.1/A07P36360.1/A07P42690.1/A08P36340.1/A09P06680.1/A09P25010.1/A09…	82	response to osmotic stress	biological_process
GO:0006955	immune response	50/896	964/40421	0.0518672	2.33987	6.33951	3.64033e-08	2.95734e-06	2.5163e-06	A10P24880.1/A10P26860.1/A01P15120.1/A01P35280.1/A02P10490.1/A02P30960.1/A02P43370.1/A03P34020.1/A03P48860.1/A04P16320.1/A04P31120.1/A04P31530.1/A04P33570.1/A05P19460.1/A05P30240.1/A05P34570.1/A06P37090.1/A06P45190.1/A07P01950.1/A07P10390.1/A07P22910.1/A07P29780.1/A08P02510.1/A08P29160.1/A09P22940.1/A09P44060.1/A09P58040.1/C01P26640.1/C01P44770.1/C02P45770.1/C02P48570.1/C03P47270.1/C03P75080.1/C03…	50	immune response	biological_process
GO:0007165	signal transduction	167/896	5022/40421	0.0332537	1.50016	5.70258	4.67754e-08	3.71157e-06	3.15805e-06	A10P05720.1/A10P24880.1/A10P25880.1/A10P32910.1/A01P00930.1/A01P01810.1/A01P09580.1/A01P13480.1/A01P18420.1/A01P19420.1/A01P30330.1/A01P39320.1/A01P42020.1/A01P42110.1/A02P11520.1/A02P13800.1/A02P15640.1/A02P16590.1/A02P17990.1/A02P19510.1/A02P30960.1/A02P37180.1/A02P39110.1/A02P40560.1/A02P41580.1/A02P44340.1/A03P07050.1/A03P15470.1/A03P17090.1/A03P43130.1/A03P44030.1/A03P45340.1/A03P46900.1/A03…	167	signal transduction	biological_process
GO:0009617	response to bacterium	65/896	1430/40421	0.0454545	2.05058	6.09019	5.05909e-08	3.9231e-06	3.33803e-06	A10P24880.1/A10P25880.1/A10P27220.1/A01P11960.1/A01P15120.1/A01P39290.1/A01P42110.1/A02P18060.1/A02P30960.1/A02P37420.1/A03P18350.1/A03P22240.1/A03P34020.1/A03P48860.1/A04P03830.1/A04P08660.1/A04P31120.1/A04P31530.1/A05P34960.1/A05P43230.1/A06P05350.1/A06P15280.1/A06P32060.1/A06P37090.1/A06P45190.1/A07P22910.1/A07P23380.1/A07P29140.1/A08P17700.1/A09P22940.1/A09P44060.1/A09P44070.1/A09P59480.1/C01…	65	response to bacterium	biological_process
GO:0003714	transcription corepressor activity	13/896	86/40421	0.151163	6.81937	8.13392	5.60883e-08	4.25274e-06	3.61851e-06	A02P18010.1/A06P15280.1/A07P29140.1/A07P38630.1/A08P24680.1/A08P30920.1/A09P59480.1/C02P29950.1/C06P46810.1/C08P17910.1/C08P19270.1/C08P42770.1/C08P43890.1	13	transcription corepressor activity	molecular_function
GO:0015293	symporter activity	27/896	366/40421	0.0737705	3.32799	6.73611	6.82546e-08	5.06271e-06	4.30769e-06	A10P20790.1/A01P33320.1/A01P35600.1/A02P20700.1/A03P34440.1/A03P48560.1/A06P09380.1/A06P15100.1/A06P37620.1/A08P24630.1/A09P64090.1/C01P34550.1/C01P36220.1/C01P42580.1/C01P45200.1/C02P34970.1/C03P26480.1/C03P76480.1/C04P50150.1/C05P17290.1/C05P24550.1/C05P31890.1/C06P45960.1/C07P45220.1/C08P47690.1/C09P01620.1/C09P57660.1	27	symporter activity	molecular_function
GO:0009644	response to high light intensity	23/896	276/40421	0.0833333	3.75939	6.92578	7.16755e-08	5.20334e-06	4.42735e-06	A02P35590.1/A03P29880.1/A03P44660.1/A06P40950.1/A06P45180.1/A06P46050.1/A07P34290.1/A08P13170.1/A08P30900.1/A09P03490.1/A09P38370.1/A09P47830.1/A09P60380.1/C03P74520.1/C05P26410.1/C06P42290.1/C07P17510.1/C07P30970.1/C07P36870.1/C08P17950.1/C08P43870.1/C09P03720.1/C09P33660.1	23	response to high light intensity	biological_process
GO:0009314	response to radiation	84/896	2069/40421	0.0405993	1.83155	5.8464	8.16061e-08	5.80084e-06	4.93574e-06	A10P00850.1/A10P17080.1/A10P23160.1/A10P32910.1/A01P02810.1/A01P30710.1/A01P39320.1/A02P03260.1/A02P35590.1/A03P04070.1/A03P11470.1/A03P17090.1/A03P22240.1/A03P29880.1/A03P44660.1/A03P46900.1/A03P48860.1/A05P00970.1/A05P08320.1/A05P09890.1/A05P27570.1/A06P16600.1/A06P37090.1/A06P40950.1/A06P45180.1/A06P46050.1/A07P23380.1/A07P34290.1/A07P36360.1/A07P40710.1/A07P42170.1/A07P43060.1/A08P13170.1/A08…	84	response to radiation	biological_process
GO:2000022	regulation of jasmonic acid mediated signaling pathway	15/896	122/40421	0.122951	5.54665	7.57252	9.30006e-08	6.47588e-06	5.51011e-06	A02P18010.1/A03P48860.1/A06P15280.1/A07P29140.1/A07P38630.1/A08P24680.1/A08P30920.1/A09P59480.1/C02P29950.1/C06P46810.1/C07P45630.1/C08P17910.1/C08P19270.1/C08P42770.1/C08P43890.1	15	regulation of jasmonic acid mediated signaling pathway	biological_process
GO:0009755	hormone-mediated signaling pathway	101/896	2663/40421	0.0379271	1.711	5.71564	1.02323e-07	6.91495e-06	5.8837e-06	A10P05720.1/A01P00930.1/A01P09580.1/A01P19420.1/A01P39320.1/A01P42020.1/A02P11520.1/A02P15640.1/A02P16590.1/A02P17990.1/A02P19510.1/A02P30960.1/A02P39110.1/A02P41580.1/A03P07050.1/A03P15470.1/A03P43130.1/A03P45340.1/A03P47200.1/A03P48860.1/A03P50960.1/A04P11830.1/A04P22730.1/A04P24980.1/A04P31120.1/A04P31530.1/A04P33510.1/A04P34400.1/A05P19030.1/A05P24680.1/A05P32860.1/A06P01820.1/A06P09380.1/A06…	101	hormone-mediated signaling pathway	biological_process
GO:0071944	cell periphery	265/896	8957/40421	0.0295858	1.3347	5.40556	1.03359e-07	6.91495e-06	5.8837e-06	A10P00620.1/A10P07090.1/A10P11130.1/A10P13380.1/A10P24340.1/A10P25020.1/A10P25540.1/A10P25880.1/A10P27220.1/A01P01810.1/A01P11960.1/A01P12280.1/A01P13480.1/A01P18420.1/A01P19420.1/A01P26330.1/A01P26680.1/A01P30330.1/A01P35600.1/A01P39050.1/A01P42110.1/A02P01360.1/A02P10490.1/A02P11520.1/A02P13800.1/A02P15190.1/A02P15640.1/A02P15920.1/A02P16180.1/A02P17990.1/A02P20700.1/A02P26280.1/A02P27460.1/A02…	265	cell periphery	cellular_component
GO:0007154	cell communication	182/896	5665/40421	0.0321271	1.44934	5.49132	1.13556e-07	7.45101e-06	6.33982e-06	A10P05720.1/A10P24880.1/A10P25880.1/A10P32910.1/A01P00930.1/A01P01810.1/A01P09580.1/A01P11960.1/A01P13480.1/A01P18420.1/A01P19420.1/A01P30330.1/A01P39320.1/A01P42020.1/A01P42110.1/A02P11520.1/A02P13800.1/A02P15640.1/A02P16590.1/A02P17990.1/A02P19510.1/A02P30960.1/A02P37180.1/A02P39110.1/A02P40560.1/A02P41580.1/A02P44340.1/A03P07050.1/A03P15470.1/A03P17090.1/A03P43130.1/A03P44030.1/A03P45340.1/A03…	182	cell communication	biological_process
GO:0009409	response to cold	56/896	1198/40421	0.0467446	2.10878	5.86567	1.7869e-07	1.15036e-05	9.78805e-06	A10P00850.1/A10P15340.1/A10P17080.1/A10P25540.1/A01P11960.1/A01P21650.1/A02P35590.1/A03P11470.1/A03P22240.1/A03P29880.1/A04P16320.1/A04P33940.1/A05P00970.1/A05P40080.1/A06P16600.1/A06P31840.1/A06P40950.1/A06P45180.1/A07P42690.1/A08P13170.1/A08P33740.1/A09P01790.1/A09P03490.1/A09P27850.1/A09P38370.1/A09P47830.1/A09P58040.1/A09P65520.1/A09P68920.1/C01P14230.1/C03P13270.1/C03P24510.1/C03P25210.1/C03…	56	response to cold	biological_process
GO:0051993	abscisic acid glucose ester beta-glucosidase activity	4/896	4/40421	1	45.1127	13.284	2.39859e-07	1.51555e-05	1.28954e-05	A05P19030.1/A06P01820.1/C06P07920.1/C06P13970.1	4	abscisic acid glucose ester beta-glucosidase activity	molecular_function
GO:1903428	positive regulation of reactive oxygen species biosynthetic process	5/896	8/40421	0.625	28.1955	11.5824	2.80414e-07	1.73958e-05	1.48015e-05	A02P35590.1/A06P40950.1/A09P03490.1/C07P36870.1/C09P03720.1	5	positive regulation of reactive oxygen species biosynthetic process	biological_process
GO:0000160	phosphorelay signal transduction system	40/896	741/40421	0.0539811	2.43523	5.93694	3.08384e-07	1.87894e-05	1.59873e-05	A10P32910.1/A01P09580.1/A02P17990.1/A02P30960.1/A02P41580.1/A03P46980.1/A03P47200.1/A03P48860.1/A04P11830.1/A04P33510.1/A05P32860.1/A06P35300.1/A06P45180.1/A06P45190.1/A07P11240.1/A07P29780.1/A07P30230.1/A07P38610.1/A08P13170.1/A08P13180.1/A08P27070.1/A09P22940.1/C01P11150.1/C02P29890.1/C02P48570.1/C02P59780.1/C02P61520.1/C03P12070.1/C04P45500.1/C04P71270.1/C06P46780.1/C07P17000.1/C07P30930.1/C07…	40	phosphorelay signal transduction system	biological_process
GO:0009645	response to low light intensity stimulus	9/896	44/40421	0.204545	9.2276	8.22146	4.39038e-07	2.62806e-05	2.23613e-05	A02P35590.1/A06P40950.1/A09P03490.1/A09P47830.1/A09P51480.1/C04P70020.1/C07P36870.1/C09P03720.1/BNAPUS_DARMOR_BZH_SCAFFOLD_64P00130.1	9	response to low light intensity stimulus	biological_process
GO:0016165	linoleate 13S-lipoxygenase activity	7/896	23/40421	0.304348	13.73	9.19448	4.61981e-07	2.71772e-05	2.31242e-05	A02P18060.1/A08P30900.1/A09P60380.1/C02P30090.1/C06P28670.1/C08P17950.1/C08P43870.1	7	linoleate 13S-lipoxygenase activity	molecular_function
GO:0015295	solute:proton symporter activity	16/896	157/40421	0.101911	4.59747	6.79994	4.79975e-07	2.77572e-05	2.36177e-05	A10P20790.1/A01P35600.1/A03P34440.1/A06P15100.1/A06P37620.1/A08P24630.1/C01P34550.1/C01P45200.1/C03P76480.1/C04P50150.1/C05P17290.1/C05P24550.1/C06P45960.1/C07P45220.1/C09P01620.1/C09P57660.1	16	solute:proton symporter activity	molecular_function
GO:0072593	reactive oxygen species metabolic process	25/896	355/40421	0.0704225	3.17695	6.20285	4.92901e-07	2.80296e-05	2.38495e-05	A01P07970.1/A01P39290.1/A02P37180.1/A03P20460.1/A03P59540.1/A03P63220.1/A05P34960.1/A06P16600.1/A06P29230.1/A07P43060.1/A08P17630.1/A09P10070.1/A09P27850.1/C01P08890.1/C01P50090.1/C02P22010.1/C02P63140.1/C03P24060.1/C03P64300.1/C05P41590.1/C05P52910.1/C06P51710.1/C07P07020.1/C08P24120.1/C09P35270.1	25	reactive oxygen species metabolic process	biological_process
GO:0042743	hydrogen peroxide metabolic process	19/896	222/40421	0.0855856	3.861	6.4358	6.42669e-07	3.59473e-05	3.05864e-05	A01P07970.1/A01P39290.1/A03P20460.1/A03P59540.1/A03P63220.1/A05P34960.1/A06P16600.1/A08P17630.1/A09P10070.1/A09P27850.1/C01P08890.1/C01P50090.1/C02P63140.1/C03P24060.1/C05P41590.1/C05P52910.1/C07P07020.1/C08P24120.1/C09P35270.1	19	hydrogen peroxide metabolic process	biological_process
GO:0009864	induced systemic resistance, jasmonic acid mediated signaling pathway	9/896	46/40421	0.195652	8.8264	7.99652	6.55779e-07	3.6089e-05	3.07069e-05	A02P30960.1/A04P31120.1/A04P31530.1/A06P45190.1/A07P22910.1/A09P22940.1/C02P48570.1/C04P68520.1/C07P30930.1	9	induced systemic resistance, jasmonic acid mediated signaling pathway	biological_process
GO:0009873	ethylene-activated signaling pathway	34/896	596/40421	0.057047	2.57354	5.82694	6.91484e-07	3.74499e-05	3.18649e-05	A01P09580.1/A02P17990.1/A02P30960.1/A02P41580.1/A03P47200.1/A03P48860.1/A04P11830.1/A04P33510.1/A05P32860.1/A06P45180.1/A06P45190.1/A07P11240.1/A07P29780.1/A07P30230.1/A07P38610.1/A08P13170.1/A08P13180.1/A08P27070.1/A09P22940.1/C01P11150.1/C02P29890.1/C02P48570.1/C02P59780.1/C02P61520.1/C03P12070.1/C04P45500.1/C04P71270.1/C06P46780.1/C07P17000.1/C07P30930.1/C07P30970.1/C07P45300.1/C08P42760.1/C08…	34	ethylene-activated signaling pathway	biological_process
GO:0009643	photosynthetic acclimation	6/896	16/40421	0.375	16.9173	9.58798	7.72663e-07	4.11926e-05	3.50494e-05	A10P17080.1/A01P30710.1/A03P11470.1/A09P26080.1/C01P39080.1/C03P13270.1	6	photosynthetic acclimation	biological_process
GO:0042742	defense response to bacterium	54/896	1193/40421	0.045264	2.04198	5.50047	7.95708e-07	4.17686e-05	3.55395e-05	A10P24880.1/A10P25880.1/A01P11960.1/A01P15120.1/A01P39290.1/A01P42110.1/A02P30960.1/A02P37420.1/A03P22240.1/A03P34020.1/A03P48860.1/A04P08660.1/A04P31120.1/A04P31530.1/A05P34960.1/A05P43230.1/A06P15280.1/A06P32060.1/A06P37090.1/A06P45190.1/A07P22910.1/A07P23380.1/A07P29140.1/A08P17700.1/A09P22940.1/A09P44070.1/A09P59480.1/C01P07010.1/C01P07140.1/C01P14230.1/C01P50090.1/C02P48570.1/C03P25210.1/C03…	54	defense response to bacterium	biological_process
GO:0009751	response to salicylic acid	32/896	547/40421	0.0585009	2.63914	5.81139	8.53103e-07	4.35361e-05	3.70434e-05	A10P00850.1/A10P04270.1/A10P24880.1/A01P03560.1/A01P15120.1/A01P23450.1/A02P27460.1/A03P04070.1/A03P18350.1/A03P20820.1/A03P48860.1/A04P31120.1/A05P00970.1/A07P22910.1/A09P01880.1/A09P44060.1/C01P05760.1/C01P07140.1/C02P03750.1/C02P05920.1/C03P04520.1/C03P21410.1/C03P55460.1/C04P01110.1/C04P53130.1/C04P68520.1/C05P03920.1/C06P28670.1/C06P45150.1/C07P45630.1/C09P01270.1/C09P52260.1	32	response to salicylic acid	biological_process
GO:0046906	tetrapyrrole binding	38/896	714/40421	0.0532213	2.40096	5.68665	8.54899e-07	4.35361e-05	3.70434e-05	A01P07970.1/A02P35590.1/A03P20460.1/A03P59540.1/A03P63220.1/A06P16600.1/A06P27560.1/A06P40950.1/A07P43060.1/A08P17630.1/A09P03490.1/A09P10070.1/A09P27850.1/A09P47830.1/A09P57720.1/C01P01740.1/C01P08890.1/C02P46160.1/C02P63140.1/C03P24060.1/C03P30110.1/C03P40530.1/C03P66490.1/C03P79370.1/C04P31020.1/C04P58200.1/C04P71710.1/C05P41590.1/C06P33900.1/C06P51710.1/C07P07020.1/C07P36870.1/C08P17310.1/C08…	38	tetrapyrrole binding	molecular_function
GO:0010087	phloem or xylem histogenesis	22/896	296/40421	0.0743243	3.35297	6.11746	9.6622e-07	4.84815e-05	4.12513e-05	A01P09580.1/A02P01720.1/A02P30960.1/A02P32410.1/A02P41580.1/A03P27950.1/A03P47200.1/A06P45180.1/A06P45190.1/A08P13170.1/A08P13180.1/A09P22940.1/A09P27860.1/C01P11150.1/C02P48570.1/C02P61520.1/C03P33750.1/C03P61730.1/C07P30930.1/C07P30970.1/C07P45300.1/C08P02010.1	22	phloem or xylem histogenesis	biological_process
GO:0009769	photosynthesis, light harvesting in photosystem II	5/896	10/40421	0.5	22.5564	10.2646	1.21601e-06	6.01306e-05	5.11631e-05	A02P35590.1/A06P40950.1/A09P03490.1/C07P36870.1/C09P03720.1	5	photosynthesis, light harvesting in photosystem II	biological_process
GO:0015294	solute:monoatomic cation symporter activity	16/896	169/40421	0.0946746	4.27103	6.41579	1.29198e-06	6.29748e-05	5.35831e-05	A10P20790.1/A01P35600.1/A03P34440.1/A06P15100.1/A06P37620.1/A08P24630.1/C01P34550.1/C01P45200.1/C03P76480.1/C04P50150.1/C05P17290.1/C05P24550.1/C06P45960.1/C07P45220.1/C09P01620.1/C09P57660.1	16	solute:monoatomic cation symporter activity	molecular_function
GO:0004553	hydrolase activity, hydrolyzing O-glycosyl compounds	38/896	738/40421	0.0514905	2.32288	5.46087	1.87727e-06	9.02146e-05	7.67606e-05	A10P07090.1/A01P26680.1/A02P32410.1/A02P37950.1/A02P39110.1/A02P43370.1/A03P01900.1/A03P30550.1/A03P52930.1/A04P03830.1/A05P09020.1/A05P12630.1/A05P19030.1/A06P01820.1/A06P32600.1/A06P38490.1/A07P31950.1/A07P43290.1/A08P27380.1/A09P01740.1/A09P17430.1/A09P54620.1/C01P26640.1/C02P03570.1/C02P59210.1/C03P59930.1/C03P62630.1/C04P11150.1/C04P62380.1/C05P55410.1/C06P01180.1/C06P07920.1/C06P13970.1/C06…	38	hydrolase activity, hydrolyzing O-glycosyl compounds	molecular_function
GO:0046677	response to antibiotic	43/896	888/40421	0.0484234	2.18451	5.37381	1.97785e-06	9.3728e-05	7.975e-05	A10P00850.1/A10P04270.1/A10P15340.1/A10P24880.1/A01P03560.1/A01P15120.1/A01P23450.1/A02P18060.1/A02P27460.1/A03P04070.1/A03P18350.1/A03P20820.1/A03P44790.1/A03P48860.1/A04P31120.1/A05P00970.1/A05P43230.1/A06P16600.1/A07P22910.1/A07P42690.1/A08P36340.1/A09P01880.1/A09P44060.1/C01P05760.1/C01P07140.1/C02P03750.1/C02P05920.1/C02P30090.1/C03P04520.1/C03P21410.1/C03P55460.1/C04P01110.1/C04P53130.1/C04…	43	response to antibiotic	biological_process
GO:1901701	cellular response to oxygen-containing compound	80/896	2108/40421	0.0379507	1.71206	5.05584	2.34173e-06	0.000109452	9.3129e-05	A10P05720.1/A10P24880.1/A01P00930.1/A01P11960.1/A01P39320.1/A01P42020.1/A02P01360.1/A02P11520.1/A02P19510.1/A02P30960.1/A02P35590.1/A02P39110.1/A02P44340.1/A03P07050.1/A03P15470.1/A03P18350.1/A03P45340.1/A03P48860.1/A03P50960.1/A04P11830.1/A04P22110.1/A04P22730.1/A04P24980.1/A04P31120.1/A04P31530.1/A04P34400.1/A05P19030.1/A05P24680.1/A06P01820.1/A06P15280.1/A06P37090.1/A06P40950.1/A06P44640.1/A06…	80	cellular response to oxygen-containing compound	biological_process
GO:0009723	response to ethylene	44/896	928/40421	0.0474138	2.13897	5.28495	2.59383e-06	0.000119597	0.000101761	A10P00850.1/A01P03560.1/A01P09580.1/A01P23450.1/A02P17990.1/A02P30960.1/A02P41580.1/A03P47200.1/A03P48860.1/A04P11830.1/A04P33510.1/A05P00970.1/A05P32860.1/A06P45180.1/A06P45190.1/A07P11240.1/A07P29780.1/A07P30230.1/A07P38610.1/A08P13170.1/A08P13180.1/A08P27070.1/A09P22940.1/C01P05760.1/C01P11150.1/C02P22010.1/C02P29890.1/C02P48570.1/C02P59780.1/C02P61520.1/C03P12070.1/C03P55460.1/C04P01110.1/C04…	44	response to ethylene	biological_process
GO:1900067	regulation of cellular response to alkaline pH	5/896	12/40421	0.416667	18.797	9.28354	3.68299e-06	0.000167552	0.000142564	A06P15280.1/A07P29140.1/A09P59480.1/C08P19270.1/C08P42770.1	5	regulation of cellular response to alkaline pH	biological_process
GO:0048583	regulation of response to stimulus	94/896	2634/40421	0.0356872	1.60995	4.87465	3.89973e-06	0.000175077	0.000148968	A10P24880.1/A10P25020.1/A10P25880.1/A10P32910.1/A01P01810.1/A01P02810.1/A01P15120.1/A01P38420.1/A01P42110.1/A02P15640.1/A02P18010.1/A02P30960.1/A02P35940.1/A02P37420.1/A02P44340.1/A03P04070.1/A03P15900.1/A03P35400.1/A03P39430.1/A03P48860.1/A04P11830.1/A04P24310.1/A04P24980.1/A04P31120.1/A04P31530.1/A05P00360.1/A05P14220.1/A05P19030.1/A05P24680.1/A05P34570.1/A06P01820.1/A06P15280.1/A06P37090.1/A06…	94	regulation of response to stimulus	biological_process
GO:0015144	carbohydrate transmembrane transporter activity	17/896	206/40421	0.0825243	3.72289	5.89911	4.03872e-06	0.000178963	0.000152273	A10P20790.1/A01P30710.1/A01P35600.1/A01P39050.1/A03P32490.1/A03P34440.1/A06P37620.1/A08P24630.1/C01P34550.1/C01P39080.1/C01P45200.1/C02P05920.1/C03P76480.1/C06P45960.1/C07P45220.1/C09P01620.1/C09P57660.1	17	carbohydrate transmembrane transporter activity	molecular_function
GO:0002376	immune system process	52/896	1198/40421	0.0434057	1.95815	5.06882	4.21489e-06	0.000184374	0.000156878	A10P24880.1/A10P25880.1/A10P26860.1/A01P15120.1/A01P35280.1/A01P42110.1/A02P10490.1/A02P30960.1/A02P43370.1/A03P34020.1/A03P48860.1/A04P16320.1/A04P31120.1/A04P31530.1/A04P33570.1/A05P19460.1/A05P30240.1/A05P34570.1/A06P37090.1/A06P45190.1/A07P01950.1/A07P10390.1/A07P22910.1/A07P29780.1/A08P02510.1/A08P29160.1/A09P22940.1/A09P44060.1/A09P58040.1/C01P26640.1/C01P44770.1/C02P45770.1/C02P48570.1/C03…	52	immune system process	biological_process
GO:0006979	response to oxidative stress	52/896	1200/40421	0.0433333	1.95488	5.0559	4.41624e-06	0.000190737	0.000162292	A10P15340.1/A10P17080.1/A01P07970.1/A01P15120.1/A02P01360.1/A02P18060.1/A02P44340.1/A03P11470.1/A03P20460.1/A03P22290.1/A03P44790.1/A03P51570.1/A03P59540.1/A03P63220.1/A05P24680.1/A05P43230.1/A06P00880.1/A06P16600.1/A06P45180.1/A07P42690.1/A08P13170.1/A08P14940.1/A08P17630.1/A08P36340.1/A09P03720.1/A09P10070.1/A09P17530.1/A09P27850.1/A09P27860.1/A09P38370.1/A09P65520.1/C01P08890.1/C01P14640.1/C02…	52	response to oxidative stress	biological_process
GO:0034219	carbohydrate transmembrane transport	17/896	209/40421	0.0813397	3.66946	5.82551	4.90436e-06	0.000209171	0.000177977	A10P20790.1/A01P30710.1/A01P35600.1/A01P39050.1/A03P32490.1/A03P34440.1/A06P37620.1/A08P24630.1/C01P34550.1/C01P39080.1/C01P45200.1/C02P05920.1/C03P76480.1/C06P45960.1/C07P45220.1/C09P01620.1/C09P57660.1	17	carbohydrate transmembrane transport	biological_process
GO:0071369	cellular response to ethylene stimulus	34/896	659/40421	0.0515933	2.32752	5.17326	6.18847e-06	0.000258239	0.000219727	A01P09580.1/A02P17990.1/A02P30960.1/A02P41580.1/A03P47200.1/A03P48860.1/A04P11830.1/A04P33510.1/A05P32860.1/A06P45180.1/A06P45190.1/A07P11240.1/A07P29780.1/A07P30230.1/A07P38610.1/A08P13170.1/A08P13180.1/A08P27070.1/A09P22940.1/C01P11150.1/C02P29890.1/C02P48570.1/C02P59780.1/C02P61520.1/C03P12070.1/C04P45500.1/C04P71270.1/C06P46780.1/C07P17000.1/C07P30930.1/C07P30970.1/C07P45300.1/C08P42760.1/C08…	34	cellular response to ethylene stimulus	biological_process
GO:0048511	rhythmic process	25/896	409/40421	0.0611247	2.7575	5.37871	6.20621e-06	0.000258239	0.000219727	A10P00850.1/A10P32910.1/A03P03760.1/A03P20460.1/A03P34510.1/A03P35400.1/A03P46980.1/A03P63080.1/A04P16320.1/A05P00970.1/A05P27970.1/A06P35300.1/A06P46050.1/A07P22140.1/A09P58040.1/C03P04240.1/C03P24060.1/C04P01110.1/C04P50800.1/C05P55490.1/C06P22190.1/C07P43210.1/C07P45020.1/C08P41250.1/C09P08170.1	25	rhythmic process	biological_process
GO:0009637	response to blue light	18/896	236/40421	0.0762712	3.4408	5.66204	6.41332e-06	0.000263642	0.000224324	A02P35590.1/A03P17090.1/A05P27570.1/A06P40950.1/A07P40710.1/A09P03490.1/A09P47830.1/A09P51480.1/C03P20190.1/C04P70020.1/C06P18990.1/C07P36870.1/C08P02010.1/C08P16570.1/C09P03720.1/C09P04050.1/C09P07370.1/BNAPUS_DARMOR_BZH_SCAFFOLD_64P00130.1	18	response to blue light	biological_process
GO:0045088	regulation of innate immune response	23/896	367/40421	0.0626703	2.82723	5.29443	9.65108e-06	0.000392018	0.000333555	A10P24880.1/A10P25020.1/A10P25880.1/A01P42110.1/A02P30960.1/A02P44340.1/A04P31120.1/A04P31530.1/A05P34570.1/A06P37090.1/A06P45190.1/A07P22910.1/A08P29160.1/A09P22940.1/C02P45770.1/C02P48570.1/C03P47270.1/C04P44690.1/C04P68520.1/C05P19530.1/C05P52360.1/C06P00610.1/C07P30930.1	23	regulation of innate immune response	biological_process
GO:0080086	stamen filament development	6/896	24/40421	0.25	11.2782	7.58339	1.11594e-05	0.000447953	0.000381148	A02P18060.1/A08P30900.1/A09P60380.1/C02P30090.1/C08P17950.1/C08P43870.1	6	stamen filament development	biological_process
GO:0009503	thylakoid light-harvesting complex	5/896	15/40421	0.333333	15.0376	8.18712	1.32122e-05	0.000512272	0.000435875	A02P35590.1/A06P40950.1/A09P03490.1/C07P36870.1/C09P03720.1	5	thylakoid light-harvesting complex	cellular_component
GO:0009517	PSII associated light-harvesting complex II	5/896	15/40421	0.333333	15.0376	8.18712	1.32122e-05	0.000512272	0.000435875	A02P35590.1/A06P40950.1/A09P03490.1/C07P36870.1/C09P03720.1	5	PSII associated light-harvesting complex II	cellular_component
GO:0030076	light-harvesting complex	5/896	15/40421	0.333333	15.0376	8.18712	1.32122e-05	0.000512272	0.000435875	A02P35590.1/A06P40950.1/A09P03490.1/C07P36870.1/C09P03720.1	5	light-harvesting complex	cellular_component
GO:0016798	hydrolase activity, acting on glycosyl bonds	38/896	815/40421	0.0466258	2.10342	4.7913	1.78424e-05	0.000684024	0.000582014	A10P07090.1/A01P26680.1/A02P32410.1/A02P37950.1/A02P39110.1/A02P43370.1/A03P01900.1/A03P30550.1/A03P52930.1/A04P03830.1/A05P09020.1/A05P12630.1/A05P19030.1/A06P01820.1/A06P32600.1/A06P38490.1/A07P31950.1/A07P43290.1/A08P27380.1/A09P01740.1/A09P17430.1/A09P54620.1/C01P26640.1/C02P03570.1/C02P59210.1/C03P59930.1/C03P62630.1/C04P11150.1/C04P62380.1/C05P55410.1/C06P01180.1/C06P07920.1/C06P13970.1/C06…	38	hydrolase activity, acting on glycosyl bonds	molecular_function
GO:0005351	carbohydrate:proton symporter activity	12/896	125/40421	0.096	4.33082	5.61554	2.33421e-05	0.000875201	0.000744679	A10P20790.1/A01P35600.1/A03P34440.1/A06P37620.1/A08P24630.1/C01P34550.1/C01P45200.1/C03P76480.1/C06P45960.1/C07P45220.1/C09P01620.1/C09P57660.1	12	carbohydrate:proton symporter activity	molecular_function
GO:0005402	carbohydrate:monoatomic cation symporter activity	12/896	125/40421	0.096	4.33082	5.61554	2.33421e-05	0.000875201	0.000744679	A10P20790.1/A01P35600.1/A03P34440.1/A06P37620.1/A08P24630.1/C01P34550.1/C01P45200.1/C03P76480.1/C06P45960.1/C07P45220.1/C09P01620.1/C09P57660.1	12	carbohydrate:monoatomic cation symporter activity	molecular_function
GO:0004601	peroxidase activity	19/896	287/40421	0.0662021	2.98656	5.08513	2.65887e-05	0.000986094	0.000839035	A01P07970.1/A02P37180.1/A03P20460.1/A03P59540.1/A03P63220.1/A06P16600.1/A08P17630.1/A09P10070.1/A09P27850.1/A09P57720.1/C01P08890.1/C02P63140.1/C03P24060.1/C05P41590.1/C06P33900.1/C07P07020.1/C08P24120.1/C08P49640.1/C09P35270.1	19	peroxidase activity	molecular_function
GO:0033993	response to lipid	83/896	2375/40421	0.0349474	1.57657	4.3606	3.10552e-05	0.00113936	0.000969442	A10P00850.1/A10P05720.1/A10P15340.1/A01P00930.1/A01P03560.1/A01P21650.1/A01P39320.1/A01P42020.1/A02P01720.1/A02P11520.1/A02P19510.1/A02P35590.1/A02P39110.1/A03P07050.1/A03P15470.1/A03P15900.1/A03P22080.1/A03P28300.1/A03P29880.1/A03P45340.1/A03P50960.1/A04P11830.1/A04P22730.1/A04P24980.1/A04P33940.1/A04P34400.1/A05P00970.1/A05P08320.1/A05P09890.1/A05P19030.1/A05P24680.1/A06P01820.1/A06P37090.1/A06…	83	response to lipid	biological_process
GO:0042744	hydrogen peroxide catabolic process	15/896	196/40421	0.0765306	3.4525	5.1821	3.55851e-05	0.00128105	0.00109	A01P07970.1/A03P20460.1/A03P59540.1/A03P63220.1/A06P16600.1/A08P17630.1/A09P10070.1/A09P27850.1/C01P08890.1/C02P63140.1/C03P24060.1/C05P41590.1/C07P07020.1/C08P24120.1/C09P35270.1	15	hydrogen peroxide catabolic process	biological_process
GO:1903426	regulation of reactive oxygen species biosynthetic process	5/896	18/40421	0.277778	12.5313	7.36757	3.56681e-05	0.00128105	0.00109	A02P35590.1/A06P40950.1/A09P03490.1/C07P36870.1/C09P03720.1	5	regulation of reactive oxygen species biosynthetic process	biological_process
GO:0009737	response to abscisic acid	64/896	1712/40421	0.0373832	1.68646	4.36994	3.8551e-05	0.00137017	0.00116583	A10P00850.1/A10P05720.1/A10P15340.1/A01P00930.1/A01P03560.1/A01P21650.1/A02P01720.1/A02P11520.1/A02P35590.1/A02P39110.1/A03P15470.1/A03P15900.1/A03P29880.1/A03P50960.1/A04P11830.1/A04P22730.1/A04P24980.1/A04P34400.1/A05P00970.1/A05P09890.1/A05P19030.1/A05P24680.1/A06P01820.1/A06P37090.1/A06P40950.1/A06P43460.1/A06P44640.1/A07P42690.1/A08P02510.1/A08P33740.1/A08P36340.1/A09P03490.1/A09P03720.1/A09…	64	response to abscisic acid	biological_process
GO:0022804	active transmembrane transporter activity	55/896	1405/40421	0.0391459	1.76598	4.39997	4.07358e-05	0.00141383	0.00120299	A10P20790.1/A01P30710.1/A01P31520.1/A01P33320.1/A01P35600.1/A02P06220.1/A02P20700.1/A02P44460.1/A03P06160.1/A03P15900.1/A03P25860.1/A03P32490.1/A03P34440.1/A03P48560.1/A03P53030.1/A05P19670.1/A06P09380.1/A06P11190.1/A06P15100.1/A06P37620.1/A07P17300.1/A07P25880.1/A08P21050.1/A08P24630.1/A08P31550.1/A08P31710.1/A09P26080.1/A09P64090.1/C01P34550.1/C01P36220.1/C01P39080.1/C01P42520.1/C01P42580.1/C01…	55	active transmembrane transporter activity	molecular_function
GO:0046323	D-glucose import	11/896	112/40421	0.0982143	4.43071	5.47405	4.10227e-05	0.00141383	0.00120299	A10P20790.1/A01P35600.1/A03P34440.1/A06P37620.1/A08P24630.1/C01P34550.1/C01P45200.1/C03P76480.1/C07P45220.1/C09P01620.1/C09P57660.1	11	D-glucose import	biological_process
GO:1904659	D-glucose transmembrane transport	11/896	112/40421	0.0982143	4.43071	5.47405	4.10227e-05	0.00141383	0.00120299	A10P20790.1/A01P35600.1/A03P34440.1/A06P37620.1/A08P24630.1/C01P34550.1/C01P45200.1/C03P76480.1/C07P45220.1/C09P01620.1/C09P57660.1	11	D-glucose transmembrane transport	biological_process
GO:0005365	myo-inositol transmembrane transporter activity	4/896	10/40421	0.4	18.0451	8.11644	4.52734e-05	0.00152943	0.00130134	A01P35600.1/A08P24630.1/C01P45200.1/C03P76480.1	4	myo-inositol transmembrane transporter activity	molecular_function
GO:0015798	myo-inositol transport	4/896	10/40421	0.4	18.0451	8.11644	4.52734e-05	0.00152943	0.00130134	A01P35600.1/A08P24630.1/C01P45200.1/C03P76480.1	4	myo-inositol transport	biological_process
GO:0016684	oxidoreductase activity, acting on peroxide as acceptor	19/896	300/40421	0.0633333	2.85714	4.86111	4.85113e-05	0.00162275	0.00138075	A01P07970.1/A02P37180.1/A03P20460.1/A03P59540.1/A03P63220.1/A06P16600.1/A08P17630.1/A09P10070.1/A09P27850.1/A09P57720.1/C01P08890.1/C02P63140.1/C03P24060.1/C05P41590.1/C06P33900.1/C07P07020.1/C08P24120.1/C08P49640.1/C09P35270.1	19	oxidoreductase activity, acting on peroxide as acceptor	molecular_function
GO:0006351	DNA-templated transcription	169/896	5726/40421	0.0295145	1.33148	4.07629	5.19796e-05	0.00168794	0.00143621	A10P00850.1/A10P16670.1/A10P17080.1/A10P23160.1/A10P31780.1/A10P32780.1/A10P32910.1/A01P03560.1/A01P09580.1/A01P15120.1/A01P26500.1/A02P01720.1/A02P03260.1/A02P18010.1/A02P30960.1/A02P41580.1/A03P01040.1/A03P01820.1/A03P02180.1/A03P03760.1/A03P04070.1/A03P11470.1/A03P13140.1/A03P32250.1/A03P43130.1/A03P46240.1/A03P46900.1/A03P46980.1/A03P47200.1/A03P49810.1/A03P51570.1/A03P60900.1/A03P63080.1/A04…	169	DNA-templated transcription	biological_process
GO:0009768	photosynthesis, light harvesting in photosystem I	8/896	60/40421	0.133333	6.01503	5.85308	5.21933e-05	0.00168794	0.00143621	A02P35590.1/A06P40950.1/A09P03490.1/A09P47830.1/C07P36870.1/C08P17310.1/C08P30080.1/C09P03720.1	8	photosynthesis, light harvesting in photosystem I	biological_process
GO:0031409	pigment binding	8/896	60/40421	0.133333	6.01503	5.85308	5.21933e-05	0.00168794	0.00143621	A02P35590.1/A06P40950.1/A09P03490.1/A09P47830.1/C07P36870.1/C08P17310.1/C08P30080.1/C09P03720.1	8	pigment binding	molecular_function
GO:0032774	RNA biosynthetic process	170/896	5767/40421	0.0294781	1.32984	4.07298	5.24389e-05	0.00168794	0.00143621	A10P00850.1/A10P16670.1/A10P17080.1/A10P23160.1/A10P31780.1/A10P32780.1/A10P32910.1/A01P03560.1/A01P09580.1/A01P15120.1/A01P26500.1/A02P01720.1/A02P03260.1/A02P18010.1/A02P30960.1/A02P41580.1/A03P01040.1/A03P01820.1/A03P02180.1/A03P03760.1/A03P04070.1/A03P11470.1/A03P13140.1/A03P32250.1/A03P43130.1/A03P46240.1/A03P46900.1/A03P46980.1/A03P47200.1/A03P49810.1/A03P51570.1/A03P60900.1/A03P63080.1/A04…	170	RNA biosynthetic process	biological_process
GO:0008645	hexose transmembrane transport	11/896	116/40421	0.0948276	4.27793	5.32311	5.67279e-05	0.00179218	0.00152491	A10P20790.1/A01P35600.1/A03P34440.1/A06P37620.1/A08P24630.1/C01P34550.1/C01P45200.1/C03P76480.1/C07P45220.1/C09P01620.1/C09P57660.1	11	hexose transmembrane transport	biological_process
GO:0015149	hexose transmembrane transporter activity	11/896	116/40421	0.0948276	4.27793	5.32311	5.67279e-05	0.00179218	0.00152491	A10P20790.1/A01P35600.1/A03P34440.1/A06P37620.1/A08P24630.1/C01P34550.1/C01P45200.1/C03P76480.1/C07P45220.1/C09P01620.1/C09P57660.1	11	hexose transmembrane transporter activity	molecular_function
GO:0016899	oxidoreductase activity, acting on the CH-OH group of donors, oxygen as acceptor	8/896	61/40421	0.131148	5.91642	5.78568	5.89135e-05	0.00184415	0.00156913	A01P39290.1/A03P51810.1/A05P34960.1/A08P14940.1/C01P13340.1/C01P14640.1/C01P50090.1/C05P52910.1	8	oxidoreductase activity, acting on the CH-OH group of donors, oxygen as acceptor	molecular_function
GO:0051119	sugar transmembrane transporter activity	13/896	161/40421	0.0807453	3.64264	5.0586	6.71844e-05	0.00208307	0.00177242	A10P20790.1/A01P35600.1/A01P39050.1/A03P34440.1/A06P37620.1/A08P24630.1/C01P34550.1/C01P45200.1/C02P05920.1/C03P76480.1/C07P45220.1/C09P01620.1/C09P57660.1	13	sugar transmembrane transporter activity	molecular_function
GO:0050776	regulation of immune response	24/896	444/40421	0.0540541	2.43853	4.58902	6.7767e-05	0.00208307	0.00177242	A10P24880.1/A10P25020.1/A10P25880.1/A01P42110.1/A02P30960.1/A02P44340.1/A04P31120.1/A04P31530.1/A05P34570.1/A06P37090.1/A06P45190.1/A07P22910.1/A08P29160.1/A09P22940.1/C01P07010.1/C02P45770.1/C02P48570.1/C03P47270.1/C04P44690.1/C04P68520.1/C05P19530.1/C05P52360.1/C06P00610.1/C07P30930.1	24	regulation of immune response	biological_process
GO:0020037	heme binding	30/896	620/40421	0.0483871	2.18287	4.46893	6.88773e-05	0.0020983	0.00178537	A01P07970.1/A03P20460.1/A03P59540.1/A03P63220.1/A06P16600.1/A06P27560.1/A07P43060.1/A08P17630.1/A09P10070.1/A09P27850.1/A09P57720.1/C01P01740.1/C01P08890.1/C02P46160.1/C02P63140.1/C03P24060.1/C03P30110.1/C03P40530.1/C03P66490.1/C03P79370.1/C04P31020.1/C04P58200.1/C04P71710.1/C05P41590.1/C06P33900.1/C06P51710.1/C07P07020.1/C08P24120.1/C09P35270.1/C09P70880.1	30	heme binding	molecular_function
GO:0097305	response to alcohol	65/896	1783/40421	0.0364554	1.6446	4.19157	6.99474e-05	0.00211204	0.00179706	A10P00850.1/A10P05720.1/A10P15340.1/A01P00930.1/A01P03560.1/A01P21650.1/A02P01720.1/A02P11520.1/A02P35590.1/A02P39110.1/A03P15470.1/A03P15900.1/A03P29880.1/A03P50960.1/A04P11830.1/A04P22730.1/A04P24980.1/A04P34400.1/A05P00970.1/A05P09890.1/A05P19030.1/A05P24680.1/A06P01820.1/A06P37090.1/A06P40950.1/A06P43460.1/A06P44640.1/A07P42690.1/A08P02510.1/A08P33740.1/A08P36340.1/A09P03490.1/A09P03720.1/A09…	65	response to alcohol	biological_process
GO:0015145	monosaccharide transmembrane transporter activity	11/896	120/40421	0.0916667	4.13533	5.17884	7.73338e-05	0.00229446	0.00195228	A10P20790.1/A01P35600.1/A03P34440.1/A06P37620.1/A08P24630.1/C01P34550.1/C01P45200.1/C03P76480.1/C07P45220.1/C09P01620.1/C09P57660.1	11	monosaccharide transmembrane transporter activity	molecular_function
GO:0015749	monosaccharide transmembrane transport	11/896	120/40421	0.0916667	4.13533	5.17884	7.73338e-05	0.00229446	0.00195228	A10P20790.1/A01P35600.1/A03P34440.1/A06P37620.1/A08P24630.1/C01P34550.1/C01P45200.1/C03P76480.1/C07P45220.1/C09P01620.1/C09P57660.1	11	monosaccharide transmembrane transport	biological_process
GO:0051716	cellular response to stimulus	225/896	8061/40421	0.0279122	1.25919	3.9159	8.06786e-05	0.00237306	0.00201916	A10P05080.1/A10P05720.1/A10P24880.1/A10P25880.1/A10P32910.1/A01P00930.1/A01P01810.1/A01P07970.1/A01P09580.1/A01P11960.1/A01P13480.1/A01P18420.1/A01P19420.1/A01P30330.1/A01P39320.1/A01P42020.1/A01P42110.1/A02P01360.1/A02P10490.1/A02P11520.1/A02P13800.1/A02P15640.1/A02P16590.1/A02P17990.1/A02P19510.1/A02P30960.1/A02P35590.1/A02P37180.1/A02P39110.1/A02P40560.1/A02P41580.1/A02P44340.1/A03P07050.1/A03…	225	cellular response to stimulus	biological_process
GO:0015698	inorganic anion transport	21/896	372/40421	0.0564516	2.54669	4.51226	0.000103721	0.00301458	0.00256501	A02P20700.1/A03P25860.1/A03P48560.1/A03P57630.1/A05P02920.1/A06P09380.1/A06P15100.1/A06P34110.1/A07P30380.1/A08P27470.1/A09P06680.1/A09P64090.1/C01P15850.1/C04P03550.1/C04P50150.1/C05P11820.1/C05P17290.1/C05P31890.1/C08P46080.1/C08P47690.1/C09P07440.1	21	inorganic anion transport	biological_process
GO:0015112	nitrate transmembrane transporter activity	8/896	66/40421	0.121212	5.46821	5.46982	0.000104256	0.00301458	0.00256501	A06P09380.1/A06P15100.1/A07P30380.1/A09P64090.1/C04P50150.1/C05P17290.1/C05P31890.1/C08P47690.1	8	nitrate transmembrane transporter activity	molecular_function
GO:0009266	response to temperature stimulus	64/896	1774/40421	0.0360767	1.62752	4.06968	0.000106617	0.00305694	0.00260105	A10P00850.1/A10P15340.1/A10P17080.1/A10P25540.1/A01P11960.1/A01P21650.1/A02P35590.1/A02P37180.1/A03P11470.1/A03P22240.1/A03P29880.1/A04P16320.1/A04P33940.1/A05P00970.1/A05P32860.1/A05P38240.1/A05P40080.1/A05P43230.1/A06P16600.1/A06P31840.1/A06P40950.1/A06P45180.1/A07P42690.1/A08P13170.1/A08P33740.1/A09P01790.1/A09P03490.1/A09P27850.1/A09P38370.1/A09P47830.1/A09P58040.1/A09P65520.1/A09P68920.1/C01…	64	response to temperature stimulus	biological_process
GO:0042126	nitrate metabolic process	10/896	104/40421	0.0961538	4.33776	5.1315	0.00010881	0.00306825	0.00261068	A01P33320.1/A02P15190.1/A03P40430.1/A06P09380.1/A07P34990.1/A07P43060.1/A09P64090.1/C01P42580.1/C06P51710.1/C08P47690.1	10	nitrate metabolic process	biological_process
GO:0042128	nitrate assimilation	10/896	104/40421	0.0961538	4.33776	5.1315	0.00010881	0.00306825	0.00261068	A01P33320.1/A02P15190.1/A03P40430.1/A06P09380.1/A07P34990.1/A07P43060.1/A09P64090.1/C01P42580.1/C06P51710.1/C08P47690.1	10	nitrate assimilation	biological_process
GO:0071395	cellular response to jasmonic acid stimulus	18/896	293/40421	0.0614334	2.77143	4.58195	0.000111551	0.00311978	0.00265452	A02P30960.1/A03P18350.1/A04P31120.1/A04P31530.1/A06P15280.1/A06P45190.1/A07P22910.1/A07P29140.1/A09P22940.1/A09P59480.1/C02P22010.1/C02P48570.1/C03P21410.1/C04P68520.1/C06P29930.1/C07P30930.1/C08P19270.1/C08P42770.1	18	cellular response to jasmonic acid stimulus	biological_process
GO:0002218	activation of innate immune response	12/896	148/40421	0.0810811	3.65779	4.87709	0.00012176	0.00337762	0.0028739	A10P25880.1/A01P42110.1/A02P30960.1/A04P31120.1/A04P31530.1/A06P45190.1/A07P22910.1/A09P22940.1/C02P45770.1/C02P48570.1/C04P68520.1/C07P30930.1	12	activation of innate immune response	biological_process
GO:0017001	antibiotic catabolic process	15/896	219/40421	0.0684932	3.08991	4.6692	0.000124924	0.00343743	0.00292479	A01P07970.1/A03P20460.1/A03P59540.1/A03P63220.1/A06P16600.1/A08P17630.1/A09P10070.1/A09P27850.1/C01P08890.1/C02P63140.1/C03P24060.1/C05P41590.1/C07P07020.1/C08P24120.1/C09P35270.1	15	antibiotic catabolic process	biological_process
GO:0010287	plastoglobule	14/896	195/40421	0.0717949	3.23886	4.71854	0.00012692	0.00346441	0.00294775	A02P35590.1/A03P22240.1/A03P29880.1/A06P40950.1/A09P03490.1/A09P47830.1/C03P26310.1/C04P07800.1/C07P36870.1/C08P17310.1/C08P30080.1/C08P41620.1/C09P03720.1/C09P33660.1	14	plastoglobule	cellular_component
GO:0046164	alcohol catabolic process	8/896	68/40421	0.117647	5.30738	5.35237	0.000129063	0.00349495	0.00297374	A03P50960.1/A09P12590.1/C02P46160.1/C04P58200.1/C07P02070.1/C07P49370.1/C08P02010.1/C08P30680.1	8	alcohol catabolic process	biological_process
GO:0052691	UDP-arabinopyranose mutase activity	4/896	13/40421	0.307692	13.8808	6.99356	0.000146164	0.00392687	0.00334125	A05P45110.1/C02P07880.1/C03P08350.1/C09P75610.1	4	UDP-arabinopyranose mutase activity	molecular_function
GO:0031408	oxylipin biosynthetic process	9/896	88/40421	0.102273	4.6138	5.10965	0.000148564	0.00396016	0.00336957	A02P18060.1/A03P44790.1/A08P30900.1/A09P60380.1/C02P30090.1/C06P28670.1/C06P33900.1/C08P17950.1/C08P43870.1	9	oxylipin biosynthetic process	biological_process
GO:0071215	cellular response to abscisic acid stimulus	37/896	871/40421	0.0424799	1.91638	4.11652	0.000153704	0.0040654	0.00345912	A10P05720.1/A01P00930.1/A02P11520.1/A02P35590.1/A02P39110.1/A03P15470.1/A03P50960.1/A04P11830.1/A04P22730.1/A04P24980.1/A04P34400.1/A05P19030.1/A05P24680.1/A06P01820.1/A06P37090.1/A06P40950.1/A06P44640.1/A08P02510.1/A08P33740.1/A08P36340.1/A09P03490.1/C02P05920.1/C02P12420.1/C02P19170.1/C02P59210.1/C03P90320.1/C04P01420.1/C04P44690.1/C04P45500.1/C04P72200.1/C06P07920.1/C06P13970.1/C07P31610.1/C07…	37	cellular response to abscisic acid stimulus	biological_process
GO:0097306	cellular response to alcohol	37/896	872/40421	0.0424312	1.91419	4.10905	0.000157196	0.00412579	0.0035105	A10P05720.1/A01P00930.1/A02P11520.1/A02P35590.1/A02P39110.1/A03P15470.1/A03P50960.1/A04P11830.1/A04P22730.1/A04P24980.1/A04P34400.1/A05P19030.1/A05P24680.1/A06P01820.1/A06P37090.1/A06P40950.1/A06P44640.1/A08P02510.1/A08P33740.1/A08P36340.1/A09P03490.1/C02P05920.1/C02P12420.1/C02P19170.1/C02P59210.1/C03P90320.1/C04P01420.1/C04P44690.1/C04P45500.1/C04P72200.1/C06P07920.1/C06P13970.1/C07P31610.1/C07…	37	cellular response to alcohol	biological_process
GO:0010117	photoprotection	5/896	24/40421	0.208333	9.39848	6.19652	0.000158458	0.00412716	0.00351166	A03P44660.1/A09P38370.1/C03P74520.1/C05P26410.1/C07P17510.1	5	photoprotection	biological_process
GO:0009901	anther dehiscence	6/896	38/40421	0.157895	7.12306	5.68561	0.000175753	0.0045299	0.00385434	A02P18060.1/A08P30900.1/A09P60380.1/C02P30090.1/C08P17950.1/C08P43870.1	6	anther dehiscence	biological_process
GO:0031407	oxylipin metabolic process	9/896	90/40421	0.1	4.51127	5.02091	0.000176576	0.0045299	0.00385434	A02P18060.1/A03P44790.1/A08P30900.1/A09P60380.1/C02P30090.1/C06P28670.1/C06P33900.1/C08P17950.1/C08P43870.1	9	oxylipin metabolic process	biological_process
GO:0046527	glucosyltransferase activity	25/896	503/40421	0.0497018	2.24218	4.22086	0.000179394	0.00456785	0.00388664	A10P04270.1/A01P04300.1/A01P22280.1/A01P26680.1/A02P32410.1/A03P30550.1/A05P09020.1/A05P45110.1/A06P32600.1/A06P36030.1/A07P04230.1/A07P14500.1/A08P36340.1/A09P17530.1/A09P65520.1/C03P59930.1/C04P11000.1/C04P11150.1/C05P03920.1/C06P22870.1/C07P21360.1/C07P25120.1/C07P59210.1/C09P75610.1/BNAPUS_DARMOR_BZH_SCAFFOLD_129P00060.1	25	glucosyltransferase activity	molecular_function
GO:1902584	positive regulation of response to water deprivation	7/896	54/40421	0.12963	5.84795	5.36732	0.000183764	0.00464448	0.00395183	A01P38420.1/A03P39430.1/A06P37090.1/A06P43460.1/C01P48730.1/C03P47810.1/C07P33510.1	7	positive regulation of response to water deprivation	biological_process
GO:0050832	defense response to fungus	32/896	721/40421	0.0443828	2.00223	4.08842	0.000195092	0.0048945	0.00416457	A10P05720.1/A02P37180.1/A02P41580.1/A03P20460.1/A03P47200.1/A04P03830.1/A04P11830.1/A04P22730.1/A04P31120.1/A04P33570.1/A05P19030.1/A05P30210.1/A06P01820.1/A07P22910.1/A08P02510.1/A08P14940.1/C01P07140.1/C01P14640.1/C01P26640.1/C02P61520.1/C03P24060.1/C03P25210.1/C03P56690.1/C03P90320.1/C04P22860.1/C04P45500.1/C04P68520.1/C05P55410.1/C06P07920.1/C06P13970.1/C07P45300.1/C07P45630.1	32	defense response to fungus	biological_process
GO:0009505	plant-type cell wall	31/896	693/40421	0.044733	2.01803	4.07	0.000213008	0.00528703	0.00449856	A10P00620.1/A10P07090.1/A01P12280.1/A02P39110.1/A03P20460.1/A03P28300.1/A06P01240.1/A07P15210.1/A07P31950.1/A07P43290.1/A07P44040.1/A08P14940.1/A08P17630.1/A09P21130.1/A09P27850.1/C01P13380.1/C01P14640.1/C02P03570.1/C02P59210.1/C02P63140.1/C03P24060.1/C05P41590.1/C06P01180.1/C06P37540.1/C06P49690.1/C06P51970.1/C07P07020.1/C08P13160.1/C09P11050.1/C09P11090.1/C09P35270.1	31	plant-type cell wall	cellular_component
GO:0010119	regulation of stomatal movement	17/896	282/40421	0.0602837	2.71956	4.3629	0.000213837	0.00528703	0.00449856	A02P35590.1/A02P39110.1/A03P06160.1/A04P16320.1/A05P19030.1/A06P01820.1/A06P40950.1/A09P03490.1/A09P58040.1/C02P59210.1/C03P86840.1/C04P50800.1/C06P07920.1/C06P13970.1/C07P36870.1/C08P41250.1/C09P03720.1	17	regulation of stomatal movement	biological_process
GO:0005262	calcium channel activity	8/896	74/40421	0.108108	4.87705	5.02606	0.000234218	0.00567861	0.00483174	A02P44460.1/A04P22110.1/A07P17300.1/C02P64870.1/C04P58260.1/C04P58290.1/C07P25180.1/C08P51930.1	8	calcium channel activity	molecular_function
GO:0071554	cell wall organization or biogenesis	61/896	1718/40421	0.0355064	1.60179	3.83796	0.000234576	0.00567861	0.00483174	A10P04270.1/A10P23120.1/A01P26680.1/A02P15920.1/A02P32410.1/A02P43370.1/A03P20460.1/A03P30550.1/A03P34510.1/A03P50010.1/A04P02310.1/A05P01820.1/A05P08320.1/A05P09020.1/A05P12630.1/A05P15430.1/A05P45110.1/A06P00750.1/A06P06750.1/A06P32600.1/A06P39810.1/A06P47010.1/A07P15210.1/A07P31950.1/A08P17630.1/A09P00200.1/A09P01740.1/A09P01790.1/A09P17430.1/A09P21150.1/A09P27850.1/C01P13380.1/C02P03570.1/C02…	61	cell wall organization or biogenesis	biological_process
GO:2000379	positive regulation of reactive oxygen species metabolic process	5/896	26/40421	0.192308	8.67552	5.8945	0.000236396	0.00567861	0.00483174	A02P35590.1/A06P40950.1/A09P03490.1/C07P36870.1/C09P03720.1	5	positive regulation of reactive oxygen species metabolic process	biological_process
GO:0005777	peroxisome	30/896	666/40421	0.045045	2.0321	4.04372	0.000237996	0.00567861	0.00483174	A01P39290.1/A02P39110.1/A03P44790.1/A03P44920.1/A03P63220.1/A04P16320.1/A05P19030.1/A05P34960.1/A05P43230.1/A06P01820.1/A06P16600.1/A07P13910.1/A08P29390.1/A09P54620.1/A09P58040.1/C01P50090.1/C02P59210.1/C04P33750.1/C04P50800.1/C04P53630.1/C05P05270.1/C05P22520.1/C05P52910.1/C05P53210.1/C05P53230.1/C05P62970.1/C06P07920.1/C06P13970.1/C08P02950.1/C08P41250.1	30	peroxisome	cellular_component
GO:0042579	microbody	30/896	666/40421	0.045045	2.0321	4.04372	0.000237996	0.00567861	0.00483174	A01P39290.1/A02P39110.1/A03P44790.1/A03P44920.1/A03P63220.1/A04P16320.1/A05P19030.1/A05P34960.1/A05P43230.1/A06P01820.1/A06P16600.1/A07P13910.1/A08P29390.1/A09P54620.1/A09P58040.1/C01P50090.1/C02P59210.1/C04P33750.1/C04P50800.1/C04P53630.1/C05P05270.1/C05P22520.1/C05P52910.1/C05P53210.1/C05P53230.1/C05P62970.1/C06P07920.1/C06P13970.1/C08P02950.1/C08P41250.1	30	microbody	cellular_component
GO:0043433	negative regulation of DNA-binding transcription factor activity	5/896	27/40421	0.185185	8.35421	5.7554	0.000284853	0.00674943	0.00574286	A10P00850.1/A03P03760.1/A05P00970.1/C03P04240.1/C04P01110.1	5	negative regulation of DNA-binding transcription factor activity	biological_process
GO:0002682	regulation of immune system process	25/896	519/40421	0.0481696	2.17306	4.0497	0.000287249	0.00675926	0.00575123	A10P24880.1/A10P25020.1/A10P25880.1/A01P42110.1/A02P30960.1/A02P44340.1/A04P31120.1/A04P31530.1/A05P34570.1/A06P37090.1/A06P45190.1/A07P22910.1/A08P29160.1/A09P22940.1/C01P07010.1/C02P45260.1/C02P45770.1/C02P48570.1/C03P47270.1/C04P44690.1/C04P68520.1/C05P19530.1/C05P52360.1/C06P00610.1/C07P30930.1	25	regulation of immune system process	biological_process
GO:0071555	cell wall organization	49/896	1310/40421	0.0374046	1.68742	3.80826	0.000303368	0.00708966	0.00603236	A01P26680.1/A02P15920.1/A02P32410.1/A03P20460.1/A03P30550.1/A03P50010.1/A04P02310.1/A05P01820.1/A05P08320.1/A05P09020.1/A05P12630.1/A05P45110.1/A06P00750.1/A06P32600.1/A06P39810.1/A06P47010.1/A07P15210.1/A07P31950.1/A08P17630.1/A09P01740.1/A09P01790.1/A09P17430.1/A09P27850.1/C01P13380.1/C02P03570.1/C02P07880.1/C02P56610.1/C02P63140.1/C03P08350.1/C03P24060.1/C03P59930.1/C03P62630.1/C04P02120.1/C04…	49	cell wall organization	biological_process
GO:0010150	leaf senescence	18/896	321/40421	0.0560748	2.52969	4.14284	0.000341009	0.00787229	0.00669827	A01P15120.1/A02P01360.1/A02P01720.1/A03P04070.1/A03P22240.1/A03P48860.1/A07P29780.1/A08P29160.1/C01P05760.1/C02P03750.1/C02P05920.1/C03P04520.1/C03P26310.1/C04P07800.1/C04P53630.1/C05P19530.1/C05P31890.1/C06P33900.1	18	leaf senescence	biological_process
GO:0015166	polyol transmembrane transporter activity	4/896	16/40421	0.25	11.2782	6.1912	0.000352835	0.00787229	0.00669827	A01P35600.1/A08P24630.1/C01P45200.1/C03P76480.1	4	polyol transmembrane transporter activity	molecular_function
GO:0015791	polyol transmembrane transport	4/896	16/40421	0.25	11.2782	6.1912	0.000352835	0.00787229	0.00669827	A01P35600.1/A08P24630.1/C01P45200.1/C03P76480.1	4	polyol transmembrane transport	biological_process
GO:0004067	asparaginase activity	3/896	7/40421	0.428571	19.334	7.30394	0.000355442	0.00787229	0.00669827	A01P37950.1/A05P33340.1/C01P48170.1	3	asparaginase activity	molecular_function
GO:0008798	beta-aspartyl-peptidase activity	3/896	7/40421	0.428571	19.334	7.30394	0.000355442	0.00787229	0.00669827	A01P37950.1/A05P33340.1/C01P48170.1	3	beta-aspartyl-peptidase activity	molecular_function
GO:0015146	pentose transmembrane transporter activity	3/896	7/40421	0.428571	19.334	7.30394	0.000355442	0.00787229	0.00669827	A01P35600.1/C01P45200.1/C09P01620.1	3	pentose transmembrane transporter activity	molecular_function
GO:0015750	pentose transmembrane transport	3/896	7/40421	0.428571	19.334	7.30394	0.000355442	0.00787229	0.00669827	A01P35600.1/C01P45200.1/C09P01620.1	3	pentose transmembrane transport	biological_process
GO:0046863	ribulose-1,5-bisphosphate carboxylase/oxygenase activator activity	3/896	7/40421	0.428571	19.334	7.30394	0.000355442	0.00787229	0.00669827	A03P22240.1/C03P26310.1/C04P07800.1	3	ribulose-1,5-bisphosphate carboxylase/oxygenase activator activity	molecular_function
GO:0071669	plant-type cell wall organization or biogenesis	30/896	683/40421	0.0439239	1.98153	3.89516	0.000362063	0.00787229	0.00669827	A10P04270.1/A02P15920.1/A03P20460.1/A05P01820.1/A05P08320.1/A05P45110.1/A06P06750.1/A06P39810.1/A07P15210.1/A08P17630.1/A09P17430.1/A09P21150.1/A09P27850.1/C02P07880.1/C02P56610.1/C02P63140.1/C03P08350.1/C03P24060.1/C03P62630.1/C04P02120.1/C04P10310.1/C05P03920.1/C05P41590.1/C07P07020.1/C07P59210.1/C08P28680.1/C09P21720.1/C09P35270.1/C09P75610.1/BNAPUS_DARMOR_BZH_SCAFFOLD_129P00060.1	30	plant-type cell wall organization or biogenesis	biological_process
GO:0009682	induced systemic resistance	9/896	99/40421	0.0909091	4.10116	4.65143	0.000362827	0.00787229	0.00669827	A02P30960.1/A04P31120.1/A04P31530.1/A06P45190.1/A07P22910.1/A09P22940.1/C02P48570.1/C04P68520.1/C07P30930.1	9	induced systemic resistance	biological_process
GO:0006355	regulation of DNA-templated transcription	181/896	6443/40421	0.0280925	1.26733	3.52377	0.000364105	0.00787229	0.00669827	A10P00850.1/A10P16670.1/A10P17080.1/A10P23160.1/A10P31780.1/A10P32780.1/A10P32910.1/A01P02810.1/A01P03560.1/A01P09580.1/A01P15120.1/A01P26500.1/A02P01720.1/A02P03260.1/A02P16590.1/A02P18010.1/A02P30960.1/A02P41580.1/A03P01040.1/A03P01820.1/A03P02180.1/A03P03760.1/A03P04070.1/A03P11470.1/A03P13140.1/A03P27950.1/A03P32250.1/A03P35400.1/A03P43130.1/A03P44030.1/A03P46240.1/A03P46900.1/A03P46980.1/A03…	181	regulation of DNA-templated transcription	biological_process
GO:0045089	positive regulation of innate immune response	14/896	216/40421	0.0648148	2.92397	4.26876	0.000364543	0.00787229	0.00669827	A10P24880.1/A10P25880.1/A01P42110.1/A02P30960.1/A04P31120.1/A04P31530.1/A06P45190.1/A07P22910.1/A09P22940.1/C02P45770.1/C02P48570.1/C04P44690.1/C04P68520.1/C07P30930.1	14	positive regulation of innate immune response	biological_process
GO:0048584	positive regulation of response to stimulus	40/896	1012/40421	0.0395257	1.78311	3.79868	0.000367548	0.00788727	0.00671101	A10P24880.1/A10P25880.1/A01P01810.1/A01P38420.1/A01P42110.1/A02P15640.1/A02P30960.1/A02P44340.1/A03P39430.1/A03P48860.1/A04P24980.1/A04P31120.1/A04P31530.1/A05P19030.1/A06P01820.1/A06P37090.1/A06P43460.1/A06P44640.1/A06P45190.1/A07P22910.1/A07P29780.1/A07P42690.1/A08P02510.1/A09P22940.1/A09P58770.1/C01P48730.1/C02P45260.1/C02P45770.1/C02P48570.1/C03P21000.1/C03P47810.1/C03P90320.1/C04P44690.1/C04…	40	positive regulation of response to stimulus	biological_process
GO:2001057	reactive nitrogen species metabolic process	10/896	122/40421	0.0819672	3.69776	4.49317	0.000402531	0.00857736	0.00729819	A01P33320.1/A02P15190.1/A03P40430.1/A06P09380.1/A07P34990.1/A07P43060.1/A09P64090.1/C01P42580.1/C06P51710.1/C08P47690.1	10	reactive nitrogen species metabolic process	biological_process
GO:0006811	monoatomic ion transport	79/896	2420/40421	0.0326446	1.47269	3.61078	0.000407742	0.00857736	0.00729819	A10P18010.1/A10P20790.1/A01P28640.1/A01P30710.1/A01P35600.1/A02P01360.1/A02P06220.1/A02P10490.1/A02P20700.1/A02P44460.1/A03P06160.1/A03P15900.1/A03P25860.1/A03P31790.1/A03P32490.1/A03P34440.1/A03P48560.1/A03P57630.1/A04P22110.1/A04P30800.1/A05P02920.1/A05P19670.1/A05P28740.1/A06P09380.1/A06P10520.1/A06P15100.1/A06P34110.1/A06P37620.1/A06P46050.1/A07P17300.1/A07P30380.1/A08P24630.1/A08P27470.1/A08…	79	monoatomic ion transport	biological_process
GO:0009627	systemic acquired resistance	11/896	145/40421	0.0758621	3.42234	4.3996	0.00040972	0.00857736	0.00729819	A10P26860.1/A02P43370.1/A03P48860.1/A04P31120.1/A07P01950.1/A07P22910.1/C04P68520.1/C07P04080.1/C08P13160.1/C09P66010.1/C09P66030.1	11	systemic acquired resistance	biological_process
GO:0005975	carbohydrate metabolic process	83/896	2571/40421	0.0322832	1.45638	3.60049	0.000409762	0.00857736	0.00729819	A10P05080.1/A10P07090.1/A10P28150.1/A01P26680.1/A02P12320.1/A02P32410.1/A02P36540.1/A02P37950.1/A02P39110.1/A02P43370.1/A03P01900.1/A03P30550.1/A03P34740.1/A03P50960.1/A03P52930.1/A04P02310.1/A04P03830.1/A04P11330.1/A05P09020.1/A05P12630.1/A05P19030.1/A05P43230.1/A06P00750.1/A06P01820.1/A06P32600.1/A06P36030.1/A06P38490.1/A06P39810.1/A07P31950.1/A07P43290.1/A08P27380.1/A08P29140.1/A09P01740.1/A09…	83	carbohydrate metabolic process	biological_process
GO:0015292	uniporter activity	4/896	17/40421	0.235294	10.6148	5.9699	0.000453326	0.00943139	0.00802486	A02P44460.1/A07P17300.1/C02P64870.1/C07P25180.1	4	uniporter activity	molecular_function
GO:2001141	regulation of RNA biosynthetic process	181/896	6474/40421	0.027958	1.26126	3.45363	0.000461221	0.00953749	0.00811513	A10P00850.1/A10P16670.1/A10P17080.1/A10P23160.1/A10P31780.1/A10P32780.1/A10P32910.1/A01P02810.1/A01P03560.1/A01P09580.1/A01P15120.1/A01P26500.1/A02P01720.1/A02P03260.1/A02P16590.1/A02P18010.1/A02P30960.1/A02P41580.1/A03P01040.1/A03P01820.1/A03P02180.1/A03P03760.1/A03P04070.1/A03P11470.1/A03P13140.1/A03P27950.1/A03P32250.1/A03P35400.1/A03P43130.1/A03P44030.1/A03P46240.1/A03P46900.1/A03P46980.1/A03…	181	regulation of RNA biosynthetic process	biological_process
GO:0015706	nitrate transmembrane transport	8/896	82/40421	0.097561	4.40124	4.64192	0.00047438	0.00968034	0.00823668	A06P09380.1/A06P15100.1/A07P30380.1/A09P64090.1/C04P50150.1/C05P17290.1/C05P31890.1/C08P47690.1	8	nitrate transmembrane transport	biological_process
GO:0016168	chlorophyll binding	8/896	82/40421	0.097561	4.40124	4.64192	0.00047438	0.00968034	0.00823668	A02P35590.1/A06P40950.1/A09P03490.1/A09P47830.1/C07P36870.1/C08P17310.1/C08P30080.1/C09P03720.1	8	chlorophyll binding	molecular_function
GO:0010099	regulation of photomorphogenesis	7/896	63/40421	0.111111	5.01252	4.79887	0.000483347	0.00968034	0.00823668	A03P04070.1/A04P24310.1/A05P14220.1/C02P03750.1/C03P04520.1/C04P18950.1/C04P61140.1	7	regulation of photomorphogenesis	biological_process
GO:0009625	response to insect	9/896	103/40421	0.0873786	3.94189	4.50103	0.000486453	0.00968034	0.00823668	A02P39110.1/A03P48860.1/A05P19030.1/A06P01820.1/C02P59210.1/C05P53210.1/C05P53230.1/C06P07920.1/C06P13970.1	9	response to insect	biological_process
GO:0002253	activation of immune response	12/896	172/40421	0.0697674	3.1474	4.24928	0.000488114	0.00968034	0.00823668	A10P25880.1/A01P42110.1/A02P30960.1/A04P31120.1/A04P31530.1/A06P45190.1/A07P22910.1/A09P22940.1/C02P45770.1/C02P48570.1/C04P68520.1/C07P30930.1	12	activation of immune response	biological_process
GO:0016701	oxidoreductase activity, acting on single donors with incorporation of molecular oxygen	10/896	125/40421	0.08	3.60902	4.39863	0.000488269	0.00968034	0.00823668	A02P18060.1/A08P30900.1/A09P12590.1/A09P60380.1/C02P30090.1/C05P52880.1/C06P28670.1/C07P02070.1/C08P17950.1/C08P43870.1	10	oxidoreductase activity, acting on single donors with incorporation of molecular oxygen	molecular_function
GO:0003842	1-pyrroline-5-carboxylate dehydrogenase activity	2/896	2/40421	1	45.1127	9.39296	0.000490826	0.00968034	0.00823668	A06P29230.1/C03P64300.1	2	1-pyrroline-5-carboxylate dehydrogenase activity	molecular_function
GO:0052642	lysophosphatidic acid phosphatase activity	2/896	2/40421	1	45.1127	9.39296	0.000490826	0.00968034	0.00823668	A05P43760.1/C05P63340.1	2	lysophosphatidic acid phosphatase activity	molecular_function
GO:0071396	cellular response to lipid	48/896	1304/40421	0.0368098	1.66059	3.65094	0.000493925	0.00968548	0.00824105	A10P05720.1/A01P00930.1/A01P39320.1/A01P42020.1/A02P11520.1/A02P19510.1/A02P35590.1/A02P39110.1/A03P07050.1/A03P15470.1/A03P45340.1/A03P50960.1/A04P11830.1/A04P22730.1/A04P24980.1/A04P34400.1/A05P19030.1/A05P24680.1/A06P01820.1/A06P37090.1/A06P40950.1/A06P44640.1/A06P45870.1/A08P02510.1/A08P33740.1/A08P36340.1/A09P03490.1/C02P05920.1/C02P12420.1/C02P19170.1/C02P32050.1/C02P59210.1/C03P08030.1/C03…	48	cellular response to lipid	biological_process
GO:0005216	monoatomic ion channel activity	16/896	277/40421	0.0577617	2.60579	4.0377	0.000517599	0.00998299	0.0084942	A02P10490.1/A02P44460.1/A03P31790.1/A03P57630.1/A04P22110.1/A06P46050.1/A07P17300.1/A09P06680.1/C01P46520.1/C02P64870.1/C04P50150.1/C04P58260.1/C04P58290.1/C07P25180.1/C08P51930.1/C09P07440.1	16	monoatomic ion channel activity	molecular_function
GO:0009867	jasmonic acid mediated signaling pathway	16/896	277/40421	0.0577617	2.60579	4.0377	0.000517599	0.00998299	0.0084942	A02P30960.1/A04P31120.1/A04P31530.1/A06P15280.1/A06P45190.1/A07P22910.1/A07P29140.1/A09P22940.1/A09P59480.1/C02P22010.1/C02P48570.1/C04P68520.1/C06P29930.1/C07P30930.1/C08P19270.1/C08P42770.1	16	jasmonic acid mediated signaling pathway	biological_process
GO:0009664	plant-type cell wall organization	20/896	390/40421	0.0512821	2.31347	3.92438	0.000517875	0.00998299	0.0084942	A02P15920.1/A03P20460.1/A05P01820.1/A05P08320.1/A06P39810.1/A07P15210.1/A08P17630.1/A09P17430.1/A09P27850.1/C02P56610.1/C02P63140.1/C03P24060.1/C03P62630.1/C04P02120.1/C04P10310.1/C05P41590.1/C07P07020.1/C08P28680.1/C09P21720.1/C09P35270.1	20	plant-type cell wall organization	biological_process
GO:0046174	polyol catabolic process	6/896	47/40421	0.12766	5.75907	4.91515	0.000577308	0.0110662	0.00941583	A03P50960.1/A09P12590.1/C07P02070.1/C07P49370.1/C08P02010.1/C08P30680.1	6	polyol catabolic process	biological_process
GO:0022857	transmembrane transporter activity	87/896	2755/40421	0.0315789	1.42461	3.47612	0.000591131	0.0112678	0.00958741	A10P20790.1/A01P19420.1/A01P30710.1/A01P31520.1/A01P33320.1/A01P35600.1/A01P39050.1/A02P01360.1/A02P06220.1/A02P10490.1/A02P15190.1/A02P20700.1/A02P44460.1/A03P06160.1/A03P15900.1/A03P25860.1/A03P31790.1/A03P32490.1/A03P34440.1/A03P48560.1/A03P53030.1/A03P57630.1/A04P22110.1/A04P30800.1/A05P19670.1/A05P28740.1/A06P09380.1/A06P11190.1/A06P15100.1/A06P34110.1/A06P37620.1/A06P46050.1/A07P17300.1/A07…	87	transmembrane transporter activity	molecular_function
GO:0090693	plant organ senescence	18/896	338/40421	0.0532544	2.40245	3.89837	0.000625539	0.0118574	0.0100891	A01P15120.1/A02P01360.1/A02P01720.1/A03P04070.1/A03P22240.1/A03P48860.1/A07P29780.1/A08P29160.1/C01P05760.1/C02P03750.1/C02P05920.1/C03P04520.1/C03P26310.1/C04P07800.1/C04P53630.1/C05P19530.1/C05P31890.1/C06P33900.1	18	plant organ senescence	biological_process
GO:0045229	external encapsulating structure organization	50/896	1390/40421	0.0359712	1.62276	3.55745	0.00063284	0.0119296	0.0101505	A01P26680.1/A02P15920.1/A02P32410.1/A03P20460.1/A03P30550.1/A03P50010.1/A04P02310.1/A05P01820.1/A05P08320.1/A05P09020.1/A05P12630.1/A05P45110.1/A06P00750.1/A06P32600.1/A06P39810.1/A06P47010.1/A07P15210.1/A07P31950.1/A08P17630.1/A09P01740.1/A09P01790.1/A09P17430.1/A09P21150.1/A09P27850.1/C01P13380.1/C02P03570.1/C02P07880.1/C02P56610.1/C02P63140.1/C03P08350.1/C03P24060.1/C03P59930.1/C03P62630.1/C04…	50	external encapsulating structure organization	biological_process
GO:0009636	response to toxic substance	39/896	1008/40421	0.0386905	1.74543	3.60857	0.000648682	0.012161	0.0103474	A10P15340.1/A01P07970.1/A01P15120.1/A01P31520.1/A02P37180.1/A03P20460.1/A03P59540.1/A03P63220.1/A04P15490.1/A05P43230.1/A06P09380.1/A06P16600.1/A07P36360.1/A07P42690.1/A07P43060.1/A08P17630.1/A08P36340.1/A09P10070.1/A09P27850.1/A09P57720.1/A09P64090.1/C01P08890.1/C02P22010.1/C02P63140.1/C03P24060.1/C03P24510.1/C03P68630.1/C05P06730.1/C05P41590.1/C05P62970.1/C06P33900.1/C06P50020.1/C06P51710.1/C07…	39	response to toxic substance	biological_process
GO:0016762	xyloglucan:xyloglucosyl transferase activity	7/896	67/40421	0.104478	4.71327	4.58001	0.000703937	0.0131248	0.0111674	A01P26680.1/A02P32410.1/A03P30550.1/A05P09020.1/A06P32600.1/C03P59930.1/C04P11150.1	7	xyloglucan:xyloglucosyl transferase activity	molecular_function
GO:0000380	alternative mRNA splicing, via spliceosome	4/896	19/40421	0.210526	9.49742	5.578	0.000712692	0.0131444	0.0111841	A04P16320.1/A09P58040.1/C04P50800.1/C08P41250.1	4	alternative mRNA splicing, via spliceosome	biological_process
GO:0010031	circumnutation	4/896	19/40421	0.210526	9.49742	5.578	0.000712692	0.0131444	0.0111841	A03P46980.1/A09P23620.1/C07P45020.1/C09P08170.1	4	circumnutation	biological_process
GO:0008643	carbohydrate transport	19/896	371/40421	0.0512129	2.31036	3.8176	0.000717434	0.0131607	0.011198	A10P20790.1/A01P30710.1/A01P35600.1/A01P39050.1/A03P32490.1/A03P34440.1/A06P31840.1/A06P37620.1/A08P24630.1/C01P34550.1/C01P39080.1/C01P45200.1/C02P05920.1/C03P61170.1/C03P76480.1/C06P45960.1/C07P45220.1/C09P01620.1/C09P57660.1	19	carbohydrate transport	biological_process
GO:0005261	monoatomic cation channel activity	12/896	180/40421	0.0666667	3.00751	4.06422	0.000730896	0.0133359	0.0113471	A02P10490.1/A02P44460.1/A03P31790.1/A04P22110.1/A06P46050.1/A07P17300.1/C01P46520.1/C02P64870.1/C04P58260.1/C04P58290.1/C07P25180.1/C08P51930.1	12	monoatomic cation channel activity	molecular_function
GO:0008422	beta-glucosidase activity	14/896	232/40421	0.0603448	2.72232	3.96114	0.000740179	0.0134335	0.0114301	A02P39110.1/A03P01900.1/A03P52930.1/A04P03830.1/A05P19030.1/A06P01820.1/A08P27380.1/A09P54620.1/C01P26640.1/C02P59210.1/C04P62380.1/C06P07920.1/C06P13970.1/C07P51380.1	14	beta-glucosidase activity	molecular_function
GO:0015318	inorganic molecular entity transmembrane transporter activity	57/896	1655/40421	0.0344411	1.55373	3.46329	0.000770282	0.0139058	0.011832	A10P20790.1/A01P30710.1/A01P35600.1/A02P06220.1/A02P10490.1/A02P20700.1/A02P44460.1/A03P06160.1/A03P15900.1/A03P25860.1/A03P31790.1/A03P32490.1/A03P34440.1/A03P48560.1/A03P57630.1/A04P22110.1/A04P30800.1/A05P19670.1/A06P09380.1/A06P15100.1/A06P34110.1/A06P37620.1/A06P46050.1/A07P17300.1/A07P30380.1/A08P24630.1/A09P06680.1/A09P26080.1/A09P64090.1/C01P00110.1/C01P34550.1/C01P36220.1/C01P39080.1/C01…	57	inorganic molecular entity transmembrane transporter activity	molecular_function
GO:0065007	biological regulation	416/896	16657/40421	0.0249745	1.12667	3.2101	0.000785829	0.0141118	0.0120073	A10P00850.1/A10P05720.1/A10P16670.1/A10P17080.1/A10P18010.1/A10P23160.1/A10P24340.1/A10P24880.1/A10P25020.1/A10P25880.1/A10P27220.1/A10P31780.1/A10P32780.1/A10P32910.1/A01P00930.1/A01P01810.1/A01P02810.1/A01P03560.1/A01P09580.1/A01P11960.1/A01P13480.1/A01P15120.1/A01P18420.1/A01P19420.1/A01P26330.1/A01P26500.1/A01P30330.1/A01P30710.1/A01P38420.1/A01P39320.1/A01P42020.1/A01P42110.1/A02P01720.1/A02…	416	biological regulation	biological_process
GO:0031349	positive regulation of defense response	16/896	289/40421	0.0553633	2.49759	3.84692	0.000814871	0.0145568	0.0123859	A10P24880.1/A10P25880.1/A01P42110.1/A02P30960.1/A03P48860.1/A04P31120.1/A04P31530.1/A06P45190.1/A07P22910.1/A09P22940.1/C02P45770.1/C02P48570.1/C03P21000.1/C04P44690.1/C04P68520.1/C07P30930.1	16	positive regulation of defense response	biological_process
GO:0071941	nitrogen cycle metabolic process	10/896	134/40421	0.0746269	3.36662	4.13157	0.000840749	0.0149408	0.0127126	A01P33320.1/A02P15190.1/A03P40430.1/A06P09380.1/A07P34990.1/A07P43060.1/A09P64090.1/C01P42580.1/C06P51710.1/C08P47690.1	10	nitrogen cycle metabolic process	biological_process
GO:0009639	response to red or far red light	26/896	592/40421	0.0439189	1.9813	3.62143	0.000868011	0.0152325	0.0129608	A10P32910.1/A02P35590.1/A03P46900.1/A05P08320.1/A05P09890.1/A05P27570.1/A06P40950.1/A07P36360.1/A07P42170.1/A08P24750.1/A08P29160.1/A09P03490.1/A09P47830.1/A09P51480.1/C02P46160.1/C04P10310.1/C04P58200.1/C04P70020.1/C05P19530.1/C07P36870.1/C07P44950.1/C08P16570.1/C09P03720.1/C09P04050.1/C09P07370.1/BNAPUS_DARMOR_BZH_SCAFFOLD_64P00130.1	26	response to red or far red light	biological_process
GO:0016999	antibiotic metabolic process	23/896	498/40421	0.0461847	2.08352	3.66316	0.000870636	0.0152325	0.0129608	A10P24880.1/A01P07970.1/A01P39290.1/A03P20460.1/A03P59540.1/A03P63220.1/A05P34960.1/A06P16600.1/A06P37090.1/A08P17630.1/A09P10070.1/A09P27850.1/C01P08890.1/C01P50090.1/C02P63140.1/C03P24060.1/C04P33750.1/C04P53630.1/C05P41590.1/C05P52910.1/C07P07020.1/C08P24120.1/C09P35270.1	23	antibiotic metabolic process	biological_process
GO:0010168	ER body	4/896	20/40421	0.2	9.02254	5.40315	0.000875313	0.0152325	0.0129608	A05P19030.1/A06P01820.1/C06P07920.1/C06P13970.1	4	ER body	cellular_component
GO:0009687	abscisic acid metabolic process	8/896	90/40421	0.0888889	4.01002	4.30415	0.00088395	0.0152325	0.0129608	A05P19030.1/A06P01820.1/C02P46160.1/C04P58200.1/C05P52880.1/C06P07920.1/C06P13970.1/C09P55090.1	8	abscisic acid metabolic process	biological_process
GO:0043288	apocarotenoid metabolic process	8/896	90/40421	0.0888889	4.01002	4.30415	0.00088395	0.0152325	0.0129608	A05P19030.1/A06P01820.1/C02P46160.1/C04P58200.1/C05P52880.1/C06P07920.1/C06P13970.1/C09P55090.1	8	apocarotenoid metabolic process	biological_process
GO:1902644	tertiary alcohol metabolic process	8/896	90/40421	0.0888889	4.01002	4.30415	0.00088395	0.0152325	0.0129608	A05P19030.1/A06P01820.1/C02P46160.1/C04P58200.1/C05P52880.1/C06P07920.1/C06P13970.1/C09P55090.1	8	tertiary alcohol metabolic process	biological_process
GO:0010114	response to red light	13/896	210/40421	0.0619048	2.79269	3.92156	0.000893303	0.0153163	0.0130322	A02P35590.1/A05P08320.1/A06P40950.1/A08P24750.1/A09P03490.1/A09P47830.1/C04P10310.1/C04P58200.1/C04P70020.1/C07P36870.1/C09P03720.1/C09P07370.1/BNAPUS_DARMOR_BZH_SCAFFOLD_64P00130.1	13	response to red light	biological_process
GO:0033356	UDP-L-arabinose metabolic process	5/896	35/40421	0.142857	6.44467	4.85184	0.000989575	0.0168822	0.0143645	A05P45110.1/A09P21150.1/C02P07880.1/C03P08350.1/C09P75610.1	5	UDP-L-arabinose metabolic process	biological_process
GO:0046364	monosaccharide biosynthetic process	11/896	162/40421	0.0679012	3.06321	3.96174	0.00103227	0.017523	0.0149097	A05P43230.1/A09P12590.1/A09P21150.1/C02P07880.1/C03P08350.1/C04P71840.1/C05P62970.1/C06P47390.1/C07P02070.1/C08P30680.1/C08P41620.1	11	monosaccharide biosynthetic process	biological_process
GO:0010100	negative regulation of photomorphogenesis	4/896	21/40421	0.190476	8.5929	5.24014	0.00106241	0.0179452	0.015269	A04P24310.1/A05P14220.1/C04P18950.1/C04P61140.1	4	negative regulation of photomorphogenesis	biological_process
GO:0007623	circadian rhythm	17/896	329/40421	0.0516717	2.33105	3.6499	0.00121279	0.0203745	0.017336	A10P00850.1/A10P32910.1/A03P34510.1/A03P35400.1/A03P46980.1/A03P63080.1/A04P16320.1/A05P00970.1/A05P27970.1/A06P46050.1/A09P58040.1/C04P01110.1/C04P50800.1/C05P55490.1/C07P45020.1/C08P41250.1/C09P08170.1	17	circadian rhythm	biological_process
GO:1903409	reactive oxygen species biosynthetic process	6/896	54/40421	0.111111	5.01252	4.4424	0.00121817	0.0203745	0.017336	A01P39290.1/A05P34960.1/A07P43060.1/C01P50090.1/C05P52910.1/C06P51710.1	6	reactive oxygen species biosynthetic process	biological_process
GO:0006820	monoatomic anion transport	39/896	1045/40421	0.0373206	1.68363	3.37118	0.00125582	0.020844	0.0177355	A01P30710.1/A02P01360.1/A02P06220.1/A02P20700.1/A03P15900.1/A03P25860.1/A03P32490.1/A03P48560.1/A03P57630.1/A04P30800.1/A05P02920.1/A05P19670.1/A05P28740.1/A06P09380.1/A06P15100.1/A06P34110.1/A07P30380.1/A08P27470.1/A08P31550.1/A09P06680.1/A09P64090.1/C01P15850.1/C01P36220.1/C01P39080.1/C02P34970.1/C03P18650.1/C03P26480.1/C03P77660.1/C04P03550.1/C04P50150.1/C04P68220.1/C05P11820.1/C05P17290.1/C05…	39	monoatomic anion transport	biological_process
GO:0098869	cellular oxidant detoxification	21/896	450/40421	0.0466667	2.10526	3.54989	0.00125846	0.020844	0.0177355	A01P07970.1/A02P37180.1/A03P20460.1/A03P59540.1/A03P63220.1/A06P16600.1/A08P17630.1/A09P10070.1/A09P27850.1/A09P57720.1/C01P08890.1/C02P22010.1/C02P63140.1/C03P24060.1/C05P41590.1/C06P33900.1/C06P50020.1/C07P07020.1/C08P24120.1/C08P49640.1/C09P35270.1	21	cellular oxidant detoxification	biological_process
GO:0015075	monoatomic ion transmembrane transporter activity	59/896	1766/40421	0.0334088	1.50716	3.28138	0.00128136	0.0211208	0.017971	A10P20790.1/A01P30710.1/A01P35600.1/A02P10490.1/A02P20700.1/A02P44460.1/A03P06160.1/A03P15900.1/A03P25860.1/A03P31790.1/A03P32490.1/A03P34440.1/A03P48560.1/A03P57630.1/A04P22110.1/A04P30800.1/A05P19670.1/A06P09380.1/A06P15100.1/A06P34110.1/A06P37620.1/A06P46050.1/A07P17300.1/A07P30380.1/A08P24630.1/A08P31550.1/A09P00310.1/A09P06680.1/A09P26080.1/A09P64090.1/C01P00110.1/C01P34550.1/C01P36220.1/C01…	59	monoatomic ion transmembrane transporter activity	molecular_function
GO:0015850	organic hydroxy compound transport	6/896	55/40421	0.109091	4.92139	4.38157	0.00134204	0.0219093	0.0186419	A01P35600.1/A03P15900.1/A08P24630.1/C01P45200.1/C03P18650.1/C03P76480.1	6	organic hydroxy compound transport	biological_process
GO:0090333	regulation of stomatal closure	6/896	55/40421	0.109091	4.92139	4.38157	0.00134204	0.0219093	0.0186419	A02P35590.1/A03P06160.1/A06P40950.1/A09P03490.1/C07P36870.1/C09P03720.1	6	regulation of stomatal closure	biological_process
GO:0071446	cellular response to salicylic acid stimulus	9/896	119/40421	0.0756303	3.41189	3.96719	0.00137212	0.0222937	0.018969	A10P24880.1/A03P18350.1/A03P48860.1/A04P31120.1/A07P22910.1/A09P44060.1/C02P05920.1/C03P21410.1/C04P68520.1	9	cellular response to salicylic acid stimulus	biological_process
GO:0009765	photosynthesis, light harvesting	8/896	97/40421	0.0824742	3.72064	4.03916	0.00144001	0.0229856	0.0195577	A02P35590.1/A06P40950.1/A09P03490.1/A09P47830.1/C07P36870.1/C08P17310.1/C08P30080.1/C09P03720.1	8	photosynthesis, light harvesting	biological_process
GO:0009854	oxidative photosynthetic carbon pathway	5/896	38/40421	0.131579	5.93588	4.58325	0.00144865	0.0229856	0.0195577	A01P39290.1/A05P34960.1/A07P45280.1/C01P50090.1/C05P52910.1	5	oxidative photosynthetic carbon pathway	biological_process
GO:0047215	indole-3-acetate beta-glucosyltransferase activity	2/896	3/40421	0.666667	30.0751	7.58248	0.00145077	0.0229856	0.0195577	A10P04270.1/C05P03920.1	2	indole-3-acetate beta-glucosyltransferase activity	molecular_function
GO:0071236	cellular response to antibiotic	11/896	169/40421	0.0650888	2.93633	3.79792	0.00145249	0.0229856	0.0195577	A10P24880.1/A03P18350.1/A03P48860.1/A04P31120.1/A07P22910.1/A08P36340.1/A09P44060.1/C02P05920.1/C03P21410.1/C04P68520.1/C08P51930.1	11	cellular response to antibiotic	biological_process
GO:2000070	regulation of response to water deprivation	10/896	144/40421	0.0694444	3.13283	3.86033	0.00145381	0.0229856	0.0195577	A01P38420.1/A03P15900.1/A03P39430.1/A06P37090.1/A06P43460.1/A07P36360.1/C01P48730.1/C03P18650.1/C03P47810.1/C07P33510.1	10	regulation of response to water deprivation	biological_process
GO:0003712	transcription coregulator activity	15/896	277/40421	0.0541516	2.44293	3.62819	0.00145513	0.0229856	0.0195577	A02P18010.1/A06P15280.1/A07P29140.1/A07P38630.1/A08P24680.1/A08P30920.1/A09P59480.1/A09P67180.1/C02P29950.1/C02P57670.1/C06P46810.1/C08P17910.1/C08P19270.1/C08P42770.1/C08P43890.1	15	transcription coregulator activity	molecular_function
GO:0009900	dehiscence	6/896	56/40421	0.107143	4.83351	4.32219	0.00147529	0.0231968	0.0197374	A02P18060.1/A08P30900.1/A09P60380.1/C02P30090.1/C08P17950.1/C08P43870.1	6	dehiscence	biological_process
GO:0015714	phosphoenolpyruvate transport	3/896	11/40421	0.272727	12.3035	5.64521	0.00156797	0.0244288	0.0207856	A01P30710.1/A03P32490.1/C01P39080.1	3	phosphoenolpyruvate transport	biological_process
GO:0042754	negative regulation of circadian rhythm	3/896	11/40421	0.272727	12.3035	5.64521	0.00156797	0.0244288	0.0207856	A10P00850.1/A05P00970.1/C04P01110.1	3	negative regulation of circadian rhythm	biological_process
GO:0035556	intracellular signal transduction	60/896	1820/40421	0.032967	1.48723	3.2025	0.00158986	0.0246573	0.0209801	A10P32910.1/A01P00930.1/A01P01810.1/A01P09580.1/A02P17990.1/A02P30960.1/A02P41580.1/A02P44340.1/A03P44030.1/A03P46980.1/A03P47200.1/A03P48860.1/A04P11830.1/A04P22110.1/A04P24980.1/A04P33510.1/A05P19460.1/A05P32860.1/A05P40080.1/A06P10520.1/A06P27540.1/A06P35300.1/A06P45180.1/A06P45190.1/A07P11240.1/A07P29780.1/A07P30230.1/A07P38610.1/A08P13170.1/A08P13180.1/A08P27070.1/A09P22940.1/A09P68920.1/C01…	60	intracellular signal transduction	biological_process
GO:1990748	cellular detoxification	21/896	459/40421	0.0457516	2.06398	3.4517	0.00160138	0.0247236	0.0210365	A01P07970.1/A02P37180.1/A03P20460.1/A03P59540.1/A03P63220.1/A06P16600.1/A08P17630.1/A09P10070.1/A09P27850.1/A09P57720.1/C01P08890.1/C02P22010.1/C02P63140.1/C03P24060.1/C05P41590.1/C06P33900.1/C06P50020.1/C07P07020.1/C08P24120.1/C08P49640.1/C09P35270.1	21	cellular detoxification	biological_process
GO:0009853	photorespiration	10/896	147/40421	0.0680272	3.06889	3.78356	0.00169584	0.026064	0.022177	A01P39290.1/A03P44920.1/A04P11330.1/A05P34960.1/A07P13910.1/A07P45280.1/C01P50090.1/C04P45040.1/C05P22520.1/C05P52910.1	10	photorespiration	biological_process
GO:0010411	xyloglucan metabolic process	9/896	123/40421	0.0731707	3.30093	3.84796	0.00172704	0.0264245	0.0224837	A01P26680.1/A02P32410.1/A03P30550.1/A05P09020.1/A06P32600.1/A07P31950.1/C03P59930.1/C04P11150.1/C06P37540.1	9	xyloglucan metabolic process	biological_process
GO:0006544	glycine metabolic process	6/896	58/40421	0.103448	4.66683	4.20755	0.00177177	0.026896	0.0228849	A03P44920.1/A05P10620.1/A07P13910.1/C04P12830.1/C04P13720.1/C05P22520.1	6	glycine metabolic process	biological_process
GO:0071470	cellular response to osmotic stress	10/896	148/40421	0.0675676	3.04816	3.7584	0.0017834	0.026896	0.0228849	A01P11960.1/A02P37180.1/A05P00360.1/A05P02920.1/A08P36340.1/C01P14230.1/C02P05920.1/C03P14860.1/C04P03550.1/C09P07370.1	10	cellular response to osmotic stress	biological_process
GO:0035264	multicellular organism growth	4/896	24/40421	0.166667	7.51879	4.80966	0.00178939	0.026896	0.0228849	A09P38370.1/C03P74520.1/C05P26410.1/C07P17510.1	4	multicellular organism growth	biological_process
GO:0050879	multicellular organismal movement	4/896	24/40421	0.166667	7.51879	4.80966	0.00178939	0.026896	0.0228849	A03P46980.1/A09P23620.1/C07P45020.1/C09P08170.1	4	multicellular organismal movement	biological_process
GO:0050778	positive regulation of immune response	14/896	255/40421	0.054902	2.47678	3.56182	0.00181668	0.0271864	0.023132	A10P24880.1/A10P25880.1/A01P42110.1/A02P30960.1/A04P31120.1/A04P31530.1/A06P45190.1/A07P22910.1/A09P22940.1/C02P45770.1/C02P48570.1/C04P44690.1/C04P68520.1/C07P30930.1	14	positive regulation of immune response	biological_process
GO:0016209	antioxidant activity	20/896	433/40421	0.0461894	2.08373	3.41363	0.00182935	0.0272566	0.0231917	A01P07970.1/A02P37180.1/A03P20460.1/A03P59540.1/A03P63220.1/A06P16600.1/A08P17630.1/A09P10070.1/A09P27850.1/A09P57720.1/C01P08890.1/C02P63140.1/C03P24060.1/C05P41590.1/C06P33900.1/C06P50020.1/C07P07020.1/C08P24120.1/C08P49640.1/C09P35270.1	20	antioxidant activity	molecular_function
GO:0016702	oxidoreductase activity, acting on single donors with incorporation of molecular oxygen, incorporation of two atoms of oxygen	8/896	101/40421	0.0792079	3.57329	3.89856	0.00186451	0.0276596	0.0235346	A02P18060.1/A08P30900.1/A09P60380.1/C02P30090.1/C05P52880.1/C06P28670.1/C08P17950.1/C08P43870.1	8	oxidoreductase activity, acting on single donors with incorporation of molecular oxygen, incorporation of two atoms of oxygen	molecular_function
GO:0097237	cellular response to toxic substance	22/896	498/40421	0.0441767	1.99293	3.3569	0.00194317	0.0287016	0.0244213	A01P07970.1/A02P37180.1/A03P20460.1/A03P59540.1/A03P63220.1/A06P16600.1/A08P17630.1/A08P36340.1/A09P10070.1/A09P27850.1/A09P57720.1/C01P08890.1/C02P22010.1/C02P63140.1/C03P24060.1/C05P41590.1/C06P33900.1/C06P50020.1/C07P07020.1/C08P24120.1/C08P49640.1/C09P35270.1	22	cellular response to toxic substance	biological_process
GO:0004445	inositol-polyphosphate 5-phosphatase activity	3/896	12/40421	0.25	11.2782	5.36147	0.00205629	0.0296036	0.0251888	A03P50960.1/C07P49370.1/C08P02010.1	3	inositol-polyphosphate 5-phosphatase activity	molecular_function
GO:0005960	glycine cleavage complex	3/896	12/40421	0.25	11.2782	5.36147	0.00205629	0.0296036	0.0251888	A05P10620.1/C04P12830.1/C04P13720.1	3	glycine cleavage complex	cellular_component
GO:0019464	glycine decarboxylation via glycine cleavage system	3/896	12/40421	0.25	11.2782	5.36147	0.00205629	0.0296036	0.0251888	A05P10620.1/C04P12830.1/C04P13720.1	3	glycine decarboxylation via glycine cleavage system	biological_process
GO:0052658	inositol-1,4,5-trisphosphate 5-phosphatase activity	3/896	12/40421	0.25	11.2782	5.36147	0.00205629	0.0296036	0.0251888	A03P50960.1/C07P49370.1/C08P02010.1	3	inositol-1,4,5-trisphosphate 5-phosphatase activity	molecular_function
GO:0052659	inositol-1,3,4,5-tetrakisphosphate 5-phosphatase activity	3/896	12/40421	0.25	11.2782	5.36147	0.00205629	0.0296036	0.0251888	A03P50960.1/C07P49370.1/C08P02010.1	3	inositol-1,3,4,5-tetrakisphosphate 5-phosphatase activity	molecular_function
GO:0052743	inositol tetrakisphosphate phosphatase activity	3/896	12/40421	0.25	11.2782	5.36147	0.00205629	0.0296036	0.0251888	A03P50960.1/C07P49370.1/C08P02010.1	3	inositol tetrakisphosphate phosphatase activity	molecular_function
GO:0003973	(S)-2-hydroxy-acid oxidase activity	4/896	25/40421	0.16	7.21804	4.68242	0.00209319	0.0300082	0.025533	A01P39290.1/A05P34960.1/C01P50090.1/C05P52910.1	4	(S)-2-hydroxy-acid oxidase activity	molecular_function
GO:0006714	sesquiterpenoid metabolic process	8/896	103/40421	0.0776699	3.5039	3.83091	0.00211083	0.0301345	0.0256404	A05P19030.1/A06P01820.1/C02P46160.1/C04P58200.1/C05P52880.1/C06P07920.1/C06P13970.1/C09P55090.1	8	sesquiterpenoid metabolic process	biological_process
GO:2000030	regulation of response to red or far red light	7/896	81/40421	0.0864198	3.89863	3.93173	0.00215702	0.0304824	0.0259364	A03P04070.1/A04P24310.1/A05P14220.1/C02P03750.1/C03P04520.1/C04P18950.1/C04P61140.1	7	regulation of response to red or far red light	biological_process
GO:0009789	positive regulation of abscisic acid-activated signaling pathway	10/896	152/40421	0.0657895	2.96794	3.65986	0.00217093	0.0304824	0.0259364	A05P19030.1/A06P01820.1/A06P37090.1/A06P44640.1/A08P02510.1/C03P90320.1/C04P44690.1/C06P07920.1/C06P13970.1/C07P31610.1	10	positive regulation of abscisic acid-activated signaling pathway	biological_process
GO:1901421	positive regulation of response to alcohol	10/896	152/40421	0.0657895	2.96794	3.65986	0.00217093	0.0304824	0.0259364	A05P19030.1/A06P01820.1/A06P37090.1/A06P44640.1/A08P02510.1/C03P90320.1/C04P44690.1/C06P07920.1/C06P13970.1/C07P31610.1	10	positive regulation of response to alcohol	biological_process
GO:1905959	positive regulation of cellular response to alcohol	10/896	152/40421	0.0657895	2.96794	3.65986	0.00217093	0.0304824	0.0259364	A05P19030.1/A06P01820.1/A06P37090.1/A06P44640.1/A08P02510.1/C03P90320.1/C04P44690.1/C06P07920.1/C06P13970.1/C07P31610.1	10	positive regulation of cellular response to alcohol	biological_process
GO:0042538	hyperosmotic salinity response	11/896	178/40421	0.0617978	2.78786	3.59928	0.00218889	0.0305578	0.0260006	A10P17080.1/A03P11470.1/A03P22290.1/A08P36340.1/A09P27850.1/C03P13270.1/C03P26390.1/C05P41590.1/C05P52880.1/C07P59210.1/C09P35270.1	11	hyperosmotic salinity response	biological_process
GO:0015103	inorganic anion transmembrane transporter activity	15/896	289/40421	0.0519031	2.34149	3.44594	0.00219421	0.0305578	0.0260006	A02P20700.1/A03P25860.1/A03P48560.1/A03P57630.1/A06P09380.1/A06P15100.1/A06P34110.1/A07P30380.1/A09P06680.1/A09P64090.1/C04P50150.1/C05P17290.1/C05P31890.1/C08P47690.1/C09P07440.1	15	inorganic anion transmembrane transporter activity	molecular_function
GO:0005215	transporter activity	92/896	3079/40421	0.0298798	1.34796	3.02449	0.00222138	0.0308104	0.0262156	A10P20790.1/A01P19420.1/A01P30710.1/A01P31520.1/A01P33320.1/A01P35600.1/A01P39050.1/A02P01360.1/A02P06220.1/A02P10490.1/A02P15190.1/A02P20700.1/A02P44460.1/A03P06160.1/A03P15900.1/A03P25860.1/A03P31790.1/A03P32490.1/A03P34440.1/A03P48560.1/A03P53030.1/A03P57630.1/A04P22110.1/A04P30800.1/A05P19670.1/A05P28740.1/A06P09380.1/A06P11190.1/A06P15100.1/A06P34110.1/A06P37620.1/A06P46050.1/A07P17300.1/A07…	92	transporter activity	molecular_function
GO:0009522	photosystem I	8/896	104/40421	0.0769231	3.47021	3.79772	0.00224321	0.0309872	0.026366	A01P37960.1/A02P35590.1/A06P40950.1/A09P03490.1/A09P47830.1/C07P36870.1/C08P30080.1/C09P03720.1	8	photosystem I	cellular_component
GO:0022836	gated channel activity	13/896	234/40421	0.0555556	2.50626	3.47922	0.00234846	0.0323103	0.0274918	A02P01360.1/A02P10490.1/A03P31790.1/A03P57630.1/A04P22110.1/A06P46050.1/A09P06680.1/C01P46520.1/C04P50150.1/C04P58260.1/C04P58290.1/C08P51930.1/C09P07440.1	13	gated channel activity	molecular_function
GO:0050665	hydrogen peroxide biosynthetic process	4/896	26/40421	0.153846	6.94042	4.56201	0.00243078	0.0333086	0.0283412	A01P39290.1/A05P34960.1/C01P50090.1/C05P52910.1	4	hydrogen peroxide biosynthetic process	biological_process
GO:0010337	regulation of salicylic acid metabolic process	5/896	43/40421	0.116279	5.24567	4.19396	0.00253673	0.0346213	0.0294581	A01P42110.1/A03P48860.1/A06P37090.1/A07P10390.1/C03P75080.1	5	regulation of salicylic acid metabolic process	biological_process
GO:0000272	polysaccharide catabolic process	19/896	415/40421	0.0457831	2.0654	3.28467	0.00258694	0.0351659	0.0299215	A02P43370.1/A03P01900.1/A04P02310.1/A04P03830.1/A05P12630.1/A06P00750.1/A07P31950.1/A09P01740.1/A09P01790.1/A09P08160.1/A09P08880.1/A09P67730.1/C04P06110.1/C04P70050.1/C05P55410.1/C06P37540.1/C08P52060.1/C09P09220.1/C09P72410.1	19	polysaccharide catabolic process	biological_process
GO:0009523	photosystem II	10/896	156/40421	0.0641026	2.89184	3.56451	0.00262347	0.035521	0.0302236	A02P35590.1/A06P40950.1/A07P34290.1/A09P03490.1/A09P47830.1/C06P42290.1/C07P36870.1/C08P17310.1/C08P30080.1/C09P03720.1	10	photosystem II	cellular_component
GO:0051252	regulation of RNA metabolic process	181/896	6733/40421	0.0268825	1.21274	2.87899	0.00278403	0.0358615	0.0305133	A10P00850.1/A10P16670.1/A10P17080.1/A10P23160.1/A10P31780.1/A10P32780.1/A10P32910.1/A01P02810.1/A01P03560.1/A01P09580.1/A01P15120.1/A01P26500.1/A02P01720.1/A02P03260.1/A02P16590.1/A02P18010.1/A02P30960.1/A02P41580.1/A03P01040.1/A03P01820.1/A03P02180.1/A03P03760.1/A03P04070.1/A03P11470.1/A03P13140.1/A03P27950.1/A03P32250.1/A03P35400.1/A03P43130.1/A03P44030.1/A03P46240.1/A03P46900.1/A03P46980.1/A03…	181	regulation of RNA metabolic process	biological_process
GO:0098754	detoxification	24/896	579/40421	0.0414508	1.86996	3.17456	0.00284258	0.0358615	0.0305133	A01P07970.1/A02P37180.1/A03P20460.1/A03P59540.1/A03P63220.1/A06P16600.1/A07P36360.1/A08P17630.1/A09P10070.1/A09P27850.1/A09P57720.1/C01P08890.1/C02P22010.1/C02P63140.1/C03P24060.1/C03P68630.1/C05P41590.1/C06P33900.1/C06P50020.1/C07P07020.1/C08P24120.1/C08P49640.1/C09P35270.1/BNAPUS_DARMOR_BZH_SCAFFOLD_38P00740.1	24	detoxification	biological_process
GO:0005354	galactose transmembrane transporter activity	2/896	4/40421	0.5	22.5564	6.49142	0.00285883	0.0358615	0.0305133	A01P35600.1/C01P45200.1	2	galactose transmembrane transporter activity	molecular_function
GO:0010230	alternative respiration	2/896	4/40421	0.5	22.5564	6.49142	0.00285883	0.0358615	0.0305133	A07P01950.1/C07P04080.1	2	alternative respiration	biological_process
GO:0010350	cellular response to magnesium starvation	2/896	4/40421	0.5	22.5564	6.49142	0.00285883	0.0358615	0.0305133	A01P11960.1/C01P14230.1	2	cellular response to magnesium starvation	biological_process
GO:0015148	D-xylose transmembrane transporter activity	2/896	4/40421	0.5	22.5564	6.49142	0.00285883	0.0358615	0.0305133	A01P35600.1/C01P45200.1	2	D-xylose transmembrane transporter activity	molecular_function
GO:0015575	mannitol transmembrane transporter activity	2/896	4/40421	0.5	22.5564	6.49142	0.00285883	0.0358615	0.0305133	A01P35600.1/C01P45200.1	2	mannitol transmembrane transporter activity	molecular_function
GO:0015576	sorbitol transmembrane transporter activity	2/896	4/40421	0.5	22.5564	6.49142	0.00285883	0.0358615	0.0305133	A01P35600.1/C01P45200.1	2	sorbitol transmembrane transporter activity	molecular_function
GO:0015591	D-ribose transmembrane transporter activity	2/896	4/40421	0.5	22.5564	6.49142	0.00285883	0.0358615	0.0305133	A01P35600.1/C01P45200.1	2	D-ribose transmembrane transporter activity	molecular_function
GO:0015752	D-ribose transmembrane transport	2/896	4/40421	0.5	22.5564	6.49142	0.00285883	0.0358615	0.0305133	A01P35600.1/C01P45200.1	2	D-ribose transmembrane transport	biological_process
GO:0015753	D-xylose transmembrane transport	2/896	4/40421	0.5	22.5564	6.49142	0.00285883	0.0358615	0.0305133	A01P35600.1/C01P45200.1	2	D-xylose transmembrane transport	biological_process
GO:0015757	galactose transmembrane transport	2/896	4/40421	0.5	22.5564	6.49142	0.00285883	0.0358615	0.0305133	A01P35600.1/C01P45200.1	2	galactose transmembrane transport	biological_process
GO:0015774	polysaccharide transport	2/896	4/40421	0.5	22.5564	6.49142	0.00285883	0.0358615	0.0305133	A06P31840.1/C03P61170.1	2	polysaccharide transport	biological_process
GO:0015795	sorbitol transmembrane transport	2/896	4/40421	0.5	22.5564	6.49142	0.00285883	0.0358615	0.0305133	A01P35600.1/C01P45200.1	2	sorbitol transmembrane transport	biological_process
GO:0015797	mannitol transmembrane transport	2/896	4/40421	0.5	22.5564	6.49142	0.00285883	0.0358615	0.0305133	A01P35600.1/C01P45200.1	2	mannitol transmembrane transport	biological_process
GO:0031115	negative regulation of microtubule polymerization	2/896	4/40421	0.5	22.5564	6.49142	0.00285883	0.0358615	0.0305133	A01P11960.1/C01P14230.1	2	negative regulation of microtubule polymerization	biological_process
GO:0031117	positive regulation of microtubule depolymerization	2/896	4/40421	0.5	22.5564	6.49142	0.00285883	0.0358615	0.0305133	A01P11960.1/C01P14230.1	2	positive regulation of microtubule depolymerization	biological_process
GO:0071325	cellular response to mannitol stimulus	2/896	4/40421	0.5	22.5564	6.49142	0.00285883	0.0358615	0.0305133	A01P11960.1/C01P14230.1	2	cellular response to mannitol stimulus	biological_process
GO:0072709	cellular response to sorbitol	2/896	4/40421	0.5	22.5564	6.49142	0.00285883	0.0358615	0.0305133	A01P11960.1/C01P14230.1	2	cellular response to sorbitol	biological_process
GO:0075733	intracellular transport of virus	2/896	4/40421	0.5	22.5564	6.49142	0.00285883	0.0358615	0.0305133	A01P11960.1/C01P14230.1	2	intracellular transport of virus	biological_process
GO:0016491	oxidoreductase activity	97/896	3309/40421	0.029314	1.32243	2.91439	0.0029779	0.0372183	0.0316678	A10P18980.1/A01P07970.1/A01P12280.1/A01P39290.1/A01P39320.1/A02P18060.1/A02P21220.1/A02P28040.1/A02P34770.1/A02P37180.1/A02P40770.1/A03P11640.1/A03P20460.1/A03P22290.1/A03P44660.1/A03P44790.1/A03P51810.1/A03P59540.1/A03P63220.1/A04P11330.1/A04P28890.1/A04P31500.1/A05P27970.1/A05P34960.1/A05P43230.1/A06P00880.1/A06P16600.1/A06P27560.1/A06P29230.1/A06P33550.1/A07P41010.1/A07P42690.1/A07P43060.1/A08…	97	oxidoreductase activity	molecular_function
GO:0015926	glucosidase activity	14/896	270/40421	0.0518519	2.33918	3.32421	0.00305619	0.0380574	0.0323818	A02P39110.1/A03P01900.1/A03P52930.1/A04P03830.1/A05P19030.1/A06P01820.1/A08P27380.1/A09P54620.1/C01P26640.1/C02P59210.1/C04P62380.1/C06P07920.1/C06P13970.1/C07P51380.1	14	glucosidase activity	molecular_function
GO:0010555	response to mannitol	4/896	28/40421	0.142857	6.44467	4.33924	0.00321457	0.0398841	0.033936	A01P11960.1/A09P68920.1/C01P14230.1/C08P53500.1	4	response to mannitol	biological_process
GO:0017096	acetylserotonin O-methyltransferase activity	3/896	14/40421	0.214286	9.66701	4.88339	0.00329159	0.0402541	0.0342509	A08P16330.1/C03P85130.1/C09P44460.1	3	acetylserotonin O-methyltransferase activity	molecular_function
GO:0030856	regulation of epithelial cell differentiation	3/896	14/40421	0.214286	9.66701	4.88339	0.00329159	0.0402541	0.0342509	A10P32780.1/A03P01040.1/C03P01350.1	3	regulation of epithelial cell differentiation	biological_process
GO:0045604	regulation of epidermal cell differentiation	3/896	14/40421	0.214286	9.66701	4.88339	0.00329159	0.0402541	0.0342509	A10P32780.1/A03P01040.1/C03P01350.1	3	regulation of epidermal cell differentiation	biological_process
GO:0045682	regulation of epidermis development	3/896	14/40421	0.214286	9.66701	4.88339	0.00329159	0.0402541	0.0342509	A10P32780.1/A03P01040.1/C03P01350.1	3	regulation of epidermis development	biological_process
GO:0034220	monoatomic ion transmembrane transport	60/896	1884/40421	0.0318471	1.43671	2.92289	0.00341798	0.0416505	0.035439	A10P20790.1/A01P30710.1/A01P35600.1/A02P06220.1/A02P10490.1/A02P20700.1/A02P44460.1/A03P06160.1/A03P15900.1/A03P25860.1/A03P31790.1/A03P32490.1/A03P34440.1/A03P48560.1/A03P57630.1/A04P22110.1/A04P30800.1/A05P19670.1/A06P09380.1/A06P15100.1/A06P34110.1/A06P37620.1/A06P46050.1/A07P17300.1/A07P30380.1/A08P24630.1/A08P31550.1/A09P00310.1/A09P06680.1/A09P26080.1/A09P64090.1/C01P00110.1/C01P34550.1/C01…	60	monoatomic ion transmembrane transport	biological_process
GO:0022839	monoatomic ion-gated channel activity	12/896	217/40421	0.0552995	2.49471	3.32406	0.0035235	0.0427836	0.0364031	A02P10490.1/A03P31790.1/A03P57630.1/A04P22110.1/A06P46050.1/A09P06680.1/C01P46520.1/C04P50150.1/C04P58260.1/C04P58290.1/C08P51930.1/C09P07440.1	12	monoatomic ion-gated channel activity	molecular_function
GO:0016052	carbohydrate catabolic process	27/896	690/40421	0.0391304	1.76528	3.05279	0.00355149	0.0429705	0.0365622	A10P28150.1/A02P43370.1/A03P01900.1/A04P02310.1/A04P03830.1/A05P12630.1/A05P43230.1/A06P00750.1/A07P31950.1/A08P29140.1/A09P01740.1/A09P01790.1/A09P08160.1/A09P08880.1/A09P12590.1/A09P67730.1/C04P06110.1/C04P70050.1/C05P55410.1/C05P62970.1/C06P37540.1/C07P02070.1/C08P30680.1/C08P41620.1/C08P52060.1/C09P09220.1/C09P72410.1	27	carbohydrate catabolic process	biological_process
GO:0006949	syncytium formation	4/896	29/40421	0.137931	6.22244	4.23586	0.00366427	0.0441784	0.03759	A05P01820.1/A05P08320.1/C04P02120.1/C04P10310.1	4	syncytium formation	biological_process
GO:0003677	DNA binding	158/896	5826/40421	0.0271198	1.22345	2.7757	0.00386048	0.0463801	0.0394633	A10P00850.1/A10P03150.1/A10P16670.1/A10P17080.1/A10P23160.1/A10P31780.1/A10P32780.1/A10P32910.1/A01P02810.1/A01P03560.1/A01P09580.1/A01P15120.1/A01P26500.1/A01P37950.1/A02P01720.1/A02P03260.1/A02P16590.1/A02P30960.1/A02P41580.1/A03P01040.1/A03P01820.1/A03P03760.1/A03P04070.1/A03P11470.1/A03P13140.1/A03P27950.1/A03P32250.1/A03P44030.1/A03P44710.1/A03P46240.1/A03P46900.1/A03P46980.1/A03P47200.1/A03…	158	DNA binding	molecular_function
GO:0008361	regulation of cell size	8/896	114/40421	0.0701754	3.16581	3.48657	0.00395641	0.0473659	0.0403021	A03P04070.1/C01P31330.1/C02P03750.1/C03P04520.1/C03P55460.1/C03P65200.1/C06P33630.1/C09P04050.1	8	regulation of cell size	biological_process
GO:0002684	positive regulation of immune system process	14/896	279/40421	0.0501792	2.26372	3.18911	0.00408557	0.0487411	0.0414722	A10P24880.1/A10P25880.1/A01P42110.1/A02P30960.1/A04P31120.1/A04P31530.1/A06P45190.1/A07P22910.1/A09P22940.1/C02P45770.1/C02P48570.1/C04P44690.1/C04P68520.1/C07P30930.1	14	positive regulation of immune system process	biological_process

## Sheet: CN.vs.CS
ID	Description	GeneRatio	BgRatio	RichFactor	FoldEnrichment	zScore	pvalue	p.adjust	qvalue	geneID	Count	name	category
GO:0016145	S-glycoside catabolic process	1990-06-01	59/40421	0.101695	45.6734	16.2214	4.21514e-09	2.20452e-06	1.88794e-06	A06P47170.1/C02P58690.1/C02P58720.1/C02P58740.1/C07P27260.1/C07P27280.1	6	S-glycoside catabolic process	biological_process
GO:0019762	glucosinolate catabolic process	1990-06-01	59/40421	0.101695	45.6734	16.2214	4.21514e-09	2.20452e-06	1.88794e-06	A06P47170.1/C02P58690.1/C02P58720.1/C02P58740.1/C07P27260.1/C07P27280.1	6	glucosinolate catabolic process	biological_process
GO:1901658	glycosyl compound catabolic process	1990-06-01	100/40421	0.06	26.9473	12.2723	1.03664e-07	3.61441e-05	3.09537e-05	A06P47170.1/C02P58690.1/C02P58720.1/C02P58740.1/C07P27260.1/C07P27280.1	6	glycosyl compound catabolic process	biological_process
GO:0044273	sulfur compound catabolic process	1990-06-01	110/40421	0.0545455	24.4976	11.6576	1.82974e-07	4.78478e-05	4.09766e-05	A06P47170.1/C02P58690.1/C02P58720.1/C02P58740.1/C07P27260.1/C07P27280.1	6	sulfur compound catabolic process	biological_process
GO:0016762	xyloglucan:xyloglucosyl transferase activity	1990-05-01	67/40421	0.0746269	33.5166	12.5834	4.23532e-07	8.86029e-05	7.58791e-05	A03P30550.1/A07P08660.1/C03P37070.1/C07P13490.1/C09P02980.1	5	xyloglucan:xyloglucosyl transferase activity	molecular_function
GO:0009753	response to jasmonic acid	1990-11-01	710/40421	0.015493	6.95823	7.56643	5.38016e-07	9.37942e-05	8.03249e-05	A03P43130.1/A03P58780.1/A04P17750.1/A06P47170.1/A09P60380.1/C01P30240.1/C05P20880.1/C07P27260.1/C07P27280.1/C08P00950.1/C08P43870.1	11	response to jasmonic acid	biological_process
GO:0005576	extracellular region	21/90	2853/40421	0.00736067	3.30584	6.03492	9.08774e-07	0.000135797	0.000116296	A01P13400.1/A02P42920.1/A03P28300.1/A03P29680.1/A03P30550.1/A04P06880.1/A07P08660.1/A08P23360.1/C01P31220.1/C01P51990.1/C02P56610.1/C02P57230.1/C02P58690.1/C02P58720.1/C02P58740.1/C03P34230.1/C03P37070.1/C04P40500.1/C04P69930.1/C07P13490.1/C09P02980.1	21	extracellular region	cellular_component
GO:0048046	apoplast	13/90	1152/40421	0.0112847	5.06822	6.61768	1.64986e-06	0.000215719	0.000184741	A03P28300.1/A03P29680.1/A03P30550.1/A07P08660.1/C01P51990.1/C02P57230.1/C02P58690.1/C02P58720.1/C02P58740.1/C03P34230.1/C03P37070.1/C07P13490.1/C09P02980.1	13	apoplast	cellular_component
GO:0005618	cell wall	16/90	1815/40421	0.00881543	3.9592	6.09377	2.35678e-06	0.000248269	0.000212616	A03P28300.1/A03P29680.1/A03P30550.1/A05P28370.1/A07P08660.1/A08P23360.1/C01P46870.1/C02P56610.1/C02P57230.1/C02P58690.1/C02P58720.1/C02P58740.1/C03P34230.1/C03P37070.1/C07P13490.1/C09P02980.1	16	cell wall	cellular_component
GO:0030312	external encapsulating structure	16/90	1816/40421	0.00881057	3.95702	6.09103	2.37351e-06	0.000248269	0.000212616	A03P28300.1/A03P29680.1/A03P30550.1/A05P28370.1/A07P08660.1/A08P23360.1/C01P46870.1/C02P56610.1/C02P57230.1/C02P58690.1/C02P58720.1/C02P58740.1/C03P34230.1/C03P37070.1/C07P13490.1/C09P02980.1	16	external encapsulating structure	cellular_component
GO:1901136	carbohydrate derivative catabolic process	1990-06-01	178/40421	0.0337079	15.139	8.93063	3.07093e-06	0.000292017	0.000250082	A06P47170.1/C02P58690.1/C02P58720.1/C02P58740.1/C07P27260.1/C07P27280.1	6	carbohydrate derivative catabolic process	biological_process
GO:0010411	xyloglucan metabolic process	1990-05-01	123/40421	0.0406504	18.257	9.05474	8.59142e-06	0.000748886	0.000641342	A03P30550.1/A07P08660.1/C03P37070.1/C07P13490.1/C09P02980.1	5	xyloglucan metabolic process	biological_process
GO:0010383	cell wall polysaccharide metabolic process	1990-07-01	337/40421	0.0207715	9.32895	7.25303	1.08669e-05	0.000874366	0.000748803	A03P30550.1/A07P08660.1/C03P37070.1/C06P12210.1/C07P13490.1/C07P46460.1/C09P02980.1	7	cell wall polysaccharide metabolic process	biological_process
GO:0005975	carbohydrate metabolic process	18/90	2571/40421	0.00700117	3.14438	5.30786	1.25842e-05	0.000940216	0.000805197	A03P30550.1/A07P08660.1/A08P21370.1/A08P23360.1/A09P17530.1/A09P57690.1/C01P19200.1/C02P14070.1/C02P57230.1/C02P58690.1/C02P58720.1/C02P58740.1/C03P24940.1/C03P37070.1/C06P12210.1/C07P13490.1/C07P46460.1/C09P02980.1	18	carbohydrate metabolic process	biological_process
GO:0016798	hydrolase activity, acting on glycosyl bonds	1990-10-01	815/40421	0.0122699	5.5107	6.14529	1.40609e-05	0.000980515	0.000839708	A03P30550.1/A07P08660.1/A08P23360.1/C02P57230.1/C02P58690.1/C02P58720.1/C02P58740.1/C03P37070.1/C07P13490.1/C09P02980.1	10	hydrolase activity, acting on glycosyl bonds	molecular_function
GO:0046527	glucosyltransferase activity	1990-08-01	503/40421	0.0159046	7.1431	6.54918	1.72651e-05	0.0011287	0.000966617	A03P30550.1/A07P08660.1/A09P17530.1/C01P19200.1/C03P37070.1/C07P13490.1/C08P31020.1/C09P02980.1	8	glucosyltransferase activity	molecular_function
GO:0010410	hemicellulose metabolic process	1990-06-01	246/40421	0.0243902	10.9542	7.39769	1.94172e-05	0.00119473	0.00102316	A03P30550.1/A07P08660.1/C03P37070.1/C06P12210.1/C07P13490.1/C09P02980.1	6	hemicellulose metabolic process	biological_process
GO:0001101	response to acid chemical	21/90	3551/40421	0.00591383	2.65603	4.88098	2.71867e-05	0.00157985	0.00135298	A10P16310.1/A03P16500.1/A03P43130.1/A03P58780.1/A04P17750.1/A05P28370.1/A06P11610.1/A06P47170.1/A09P60380.1/C01P20510.1/C01P30240.1/C02P58690.1/C02P58720.1/C02P58740.1/C05P11960.1/C05P20880.1/C07P27260.1/C07P27280.1/C07P40130.1/C08P00950.1/C08P43870.1	21	response to acid chemical	biological_process
GO:1901700	response to oxygen-containing compound	25/90	4822/40421	0.00518457	2.32851	4.64364	3.61905e-05	0.00178054	0.00152484	A10P16310.1/A03P16500.1/A03P28300.1/A03P43130.1/A03P58780.1/A04P17750.1/A05P28370.1/A06P11610.1/A06P47170.1/A09P57690.1/A09P60380.1/C01P20510.1/C01P30240.1/C02P58690.1/C02P58720.1/C02P58740.1/C03P34230.1/C04P60170.1/C05P11960.1/C05P20880.1/C07P27260.1/C07P27280.1/C07P40130.1/C08P00950.1/C08P43870.1	25	response to oxygen-containing compound	biological_process
GO:0016143	S-glycoside metabolic process	1990-06-01	275/40421	0.0218182	9.79903	6.9164	3.62283e-05	0.00178054	0.00152484	A06P47170.1/C02P58690.1/C02P58720.1/C02P58740.1/C07P27260.1/C07P27280.1	6	S-glycoside metabolic process	biological_process
GO:0019760	glucosinolate metabolic process	1990-06-01	275/40421	0.0218182	9.79903	6.9164	3.62283e-05	0.00178054	0.00152484	A06P47170.1/C02P58690.1/C02P58720.1/C02P58740.1/C07P27260.1/C07P27280.1	6	glucosinolate metabolic process	biological_process
GO:0042546	cell wall biogenesis	1990-08-01	561/40421	0.0142602	6.40459	6.08942	3.74491e-05	0.00178054	0.00152484	A03P30550.1/A07P08660.1/C01P19200.1/C03P37070.1/C06P12210.1/C07P13490.1/C07P46460.1/C09P02980.1	8	cell wall biogenesis	biological_process
GO:0004553	hydrolase activity, hydrolyzing O-glycosyl compounds	1990-09-01	738/40421	0.0121951	5.4771	5.79859	4.06387e-05	0.0018254	0.00156327	A03P30550.1/A07P08660.1/C02P57230.1/C02P58690.1/C02P58720.1/C02P58740.1/C03P37070.1/C07P13490.1/C09P02980.1	9	hydrolase activity, hydrolyzing O-glycosyl compounds	molecular_function
GO:0044042	glucan metabolic process	1990-08-01	570/40421	0.0140351	6.30347	6.0239	4.1883e-05	0.0018254	0.00156327	A03P30550.1/A07P08660.1/A09P17530.1/C01P19200.1/C03P37070.1/C07P13490.1/C07P46460.1/C09P02980.1	8	glucan metabolic process	biological_process
GO:0019137	thioglucosidase activity	1990-03-01	31/40421	0.0967742	43.4634	11.1727	4.58598e-05	0.00191877	0.00164323	C02P58690.1/C02P58720.1/C02P58740.1	3	thioglucosidase activity	molecular_function
GO:0044036	cell wall macromolecule metabolic process	1990-07-01	430/40421	0.0162791	7.31129	6.21543	5.13442e-05	0.00206562	0.00176898	A03P30550.1/A07P08660.1/C03P37070.1/C06P12210.1/C07P13490.1/C07P46460.1/C09P02980.1	7	cell wall macromolecule metabolic process	biological_process
GO:0010150	leaf senescence	1990-06-01	321/40421	0.0186916	8.39481	6.28358	8.51302e-05	0.00329801	0.0028244	A10P16310.1/A03P58780.1/A06P47170.1/C06P40410.1/C07P27260.1/C07P27280.1	6	leaf senescence	biological_process
GO:0090693	plant organ senescence	1990-06-01	338/40421	0.0177515	7.97258	6.08096	0.000112849	0.00421573	0.00361033	A10P16310.1/A03P58780.1/A06P47170.1/C06P40410.1/C07P27260.1/C07P27280.1	6	plant organ senescence	biological_process
GO:0009607	response to biotic stimulus	17/90	2819/40421	0.00603051	2.70843	4.44263	0.000145021	0.00523077	0.0044796	A02P42920.1/A04P17750.1/A06P47170.1/A07P13670.1/A08P21370.1/A09P25010.1/A09P57690.1/A09P60380.1/C01P30240.1/C01P51990.1/C02P58690.1/C02P58720.1/C02P58740.1/C07P27260.1/C07P27280.1/C08P43870.1/BNAPUS_DARMOR_BZH_SCAFFOLD_232P00010.1	17	response to biotic stimulus	biological_process
GO:0009505	plant-type cell wall	1990-08-01	693/40421	0.011544	5.18467	5.24904	0.000161614	0.00563495	0.00482575	A03P28300.1/A03P29680.1/A05P28370.1/C02P57230.1/C02P58690.1/C02P58720.1/C02P58740.1/C03P34230.1	8	plant-type cell wall	cellular_component
GO:0005976	polysaccharide metabolic process	1990-10-01	1103/40421	0.00906618	4.07182	4.88639	0.000174625	0.00589217	0.00504603	A03P30550.1/A07P08660.1/A08P21370.1/A09P17530.1/C01P19200.1/C03P37070.1/C06P12210.1/C07P13490.1/C07P46460.1/C09P02980.1	10	polysaccharide metabolic process	biological_process
GO:0009725	response to hormone	24/90	5016/40421	0.00478469	2.14891	4.10707	0.000192245	0.00628401	0.0053816	A10P16310.1/A03P16500.1/A03P28300.1/A03P43130.1/A03P58780.1/A04P17750.1/A05P28370.1/A06P11610.1/A06P47170.1/A09P57690.1/A09P60380.1/C01P30240.1/C02P58690.1/C02P58720.1/C02P58740.1/C03P34230.1/C04P60170.1/C05P11960.1/C05P20880.1/C07P27260.1/C07P27280.1/C07P40130.1/C08P00950.1/C08P43870.1	24	response to hormone	biological_process
GO:0009719	response to endogenous stimulus	24/90	5157/40421	0.00465387	2.09016	3.95933	0.000292888	0.00928367	0.00795049	A10P16310.1/A03P16500.1/A03P28300.1/A03P43130.1/A03P58780.1/A04P17750.1/A05P28370.1/A06P11610.1/A06P47170.1/A09P57690.1/A09P60380.1/C01P30240.1/C02P58690.1/C02P58720.1/C02P58740.1/C03P34230.1/C04P60170.1/C05P11960.1/C05P20880.1/C07P27260.1/C07P27280.1/C07P40130.1/C08P00950.1/C08P43870.1	24	response to endogenous stimulus	biological_process
GO:0051707	response to other organism	16/90	2723/40421	0.00587587	2.63898	4.1835	0.000313235	0.00963658	0.00825272	A02P42920.1/A04P17750.1/A06P47170.1/A08P21370.1/A09P25010.1/A09P57690.1/A09P60380.1/C01P30240.1/C01P51990.1/C02P58690.1/C02P58720.1/C02P58740.1/C07P27260.1/C07P27280.1/C08P43870.1/BNAPUS_DARMOR_BZH_SCAFFOLD_232P00010.1	16	response to other organism	biological_process
GO:0043207	response to external biotic stimulus	16/90	2735/40421	0.00585009	2.62741	4.16375	0.000328957	0.00983112	0.00841932	A02P42920.1/A04P17750.1/A06P47170.1/A08P21370.1/A09P25010.1/A09P57690.1/A09P60380.1/C01P30240.1/C01P51990.1/C02P58690.1/C02P58720.1/C02P58740.1/C07P27260.1/C07P27280.1/C08P43870.1/BNAPUS_DARMOR_BZH_SCAFFOLD_232P00010.1	16	response to external biotic stimulus	biological_process
GO:0002213	defense response to insect	1990-03-01	69/40421	0.0434783	19.5271	7.27609	0.000502841	0.0146103	0.0125122	C02P58690.1/C02P58720.1/C02P58740.1	3	defense response to insect	biological_process
GO:0048827	phyllome development	1990-10-01	1312/40421	0.00762195	3.42319	4.21517	0.000682625	0.019298	0.0165267	A10P16310.1/A03P58780.1/A06P47170.1/A09P16330.1/A09P23620.1/A09P60380.1/C06P40410.1/C07P27260.1/C07P27280.1/C08P43870.1	10	phyllome development	biological_process
GO:0009605	response to external stimulus	19/90	3907/40421	0.00486307	2.18411	3.67862	0.00086071	0.0236922	0.0202899	A02P42920.1/A03P43130.1/A04P17750.1/A06P47170.1/A08P21370.1/A09P23620.1/A09P25010.1/A09P57690.1/A09P60380.1/C01P30240.1/C01P51990.1/C02P58690.1/C02P58720.1/C02P58740.1/C07P27260.1/C07P27280.1/C08P00950.1/C08P43870.1/BNAPUS_DARMOR_BZH_SCAFFOLD_232P00010.1	19	response to external stimulus	biological_process
GO:0004506	squalene monooxygenase activity	1990-02-01	20/40421	0.1	44.9122	9.27907	0.000907494	0.0243395	0.0208442	A02P40770.1/A04P07850.1	2	squalene monooxygenase activity	molecular_function
GO:0016758	hexosyltransferase activity	1990-08-01	906/40421	0.00883002	3.96576	4.265	0.000949143	0.0248201	0.0212558	A03P30550.1/A07P08660.1/A09P17530.1/C01P19200.1/C03P37070.1/C07P13490.1/C08P31020.1/C09P02980.1	8	hexosyltransferase activity	molecular_function
GO:0019748	secondary metabolic process	1990-08-01	917/40421	0.0087241	3.91819	4.22257	0.00102526	0.0261567	0.0224004	A06P47170.1/C01P46870.1/C02P58690.1/C02P58720.1/C02P58740.1/C06P12210.1/C07P27260.1/C07P27280.1	8	secondary metabolic process	biological_process
GO:0016165	linoleate 13S-lipoxygenase activity	1990-02-01	23/40421	0.0869565	39.0541	8.62354	0.00120316	0.0299645	0.0256614	A09P60380.1/C08P43870.1	2	linoleate 13S-lipoxygenase activity	molecular_function
GO:0080086	stamen filament development	1990-02-01	24/40421	0.0833333	37.4269	8.43243	0.00131064	0.0318821	0.0273037	A09P60380.1/C08P43870.1	2	stamen filament development	biological_process
GO:0009625	response to insect	1990-03-01	103/40421	0.0291262	13.0812	5.79936	0.00160723	0.0382081	0.0327213	C02P58690.1/C02P58720.1/C02P58740.1	3	response to insect	biological_process
GO:0006790	sulfur compound metabolic process	1990-08-01	1012/40421	0.00790514	3.55037	3.88147	0.00190741	0.0443366	0.0379697	A06P42390.1/A06P47170.1/C01P46870.1/C02P58690.1/C02P58720.1/C02P58740.1/C07P27260.1/C07P27280.1	8	sulfur compound metabolic process	biological_process

## Sheet: MERCK.vs.CS
ID	Description	GeneRatio	BgRatio	RichFactor	FoldEnrichment	zScore	pvalue	p.adjust	qvalue	geneID	Count	name	category
GO:0048827	phyllome development	1943-10-01	1312/40421	0.00762195	7.16481	7.40813	9.06014e-07	0.000662296	0.000530257	A02P11890.1/A03P32260.1/A04P33570.1/A07P35530.1/A07P39170.1/A09P23620.1/C02P27790.1/C02P57670.1/C07P53920.1/C09P19820.1	10	phyllome development	biological_process
GO:0048367	shoot system development	1943-12-01	2372/40421	0.00505902	4.7556	6.15212	4.51138e-06	0.00164891	0.00132017	A10P29670.1/A02P11890.1/A03P32260.1/A04P33570.1/A07P35530.1/A07P39170.1/A09P23620.1/C02P27790.1/C02P57670.1/C07P53920.1/C08P37180.1/C09P19820.1	12	shoot system development	biological_process
GO:0048444	floral organ morphogenesis	1943-04-01	159/40421	0.0251572	23.6484	9.33788	2.52423e-05	0.00480805	0.00384948	A03P32260.1/A07P35530.1/A09P23620.1/C02P27790.1	4	floral organ morphogenesis	biological_process
GO:0010094	specification of carpel identity	1943-02-01	9/40421	0.222222	208.894	20.3549	3.9606e-05	0.00480805	0.00384948	A07P35530.1/C02P27790.1	2	specification of carpel identity	biological_process
GO:0048731	system development	16/43	5180/40421	0.0030888	2.90355	4.78811	4.4276e-05	0.00480805	0.00384948	A10P29670.1/A02P11890.1/A03P32260.1/A04P33570.1/A07P35530.1/A07P39170.1/A09P23620.1/A09P56140.1/C02P27790.1/C02P57670.1/C05P11960.1/C07P39870.1/C07P53920.1/C08P37180.1/C08P50590.1/C09P19820.1	16	system development	biological_process
GO:0042744	hydrogen peroxide catabolic process	1943-04-01	196/40421	0.0204082	19.1841	8.32785	5.7058e-05	0.00480805	0.00384948	A10P19830.1/A10P29670.1/A04P29370.1/C01P08890.1	4	hydrogen peroxide catabolic process	biological_process
GO:0048437	floral organ development	1943-06-01	642/40421	0.00934579	8.78526	6.48894	5.80075e-05	0.00480805	0.00384948	A03P32260.1/A07P35530.1/A09P23620.1/C02P27790.1/C07P53920.1/C09P19820.1	6	floral organ development	biological_process
GO:0099402	plant organ development	1943-11-01	2591/40421	0.00424547	3.99084	5.13533	6.23085e-05	0.00480805	0.00384948	A02P11890.1/A03P32260.1/A04P33570.1/A07P35530.1/A07P39170.1/A09P23620.1/C02P27790.1/C02P57670.1/C05P11960.1/C07P53920.1/C09P19820.1	11	plant organ development	biological_process
GO:0048608	reproductive structure development	1943-12-01	3101/40421	0.00386972	3.63763	4.98831	6.57736e-05	0.00480805	0.00384948	A10P29670.1/A03P32260.1/A04P33570.1/A07P35530.1/A09P23620.1/A09P56140.1/C02P27790.1/C07P39870.1/C07P53920.1/C08P37180.1/C08P50590.1/C09P19820.1	12	reproductive structure development	biological_process
GO:0061458	reproductive system development	1943-12-01	3101/40421	0.00386972	3.63763	4.98831	6.57736e-05	0.00480805	0.00384948	A10P29670.1/A03P32260.1/A04P33570.1/A07P35530.1/A09P23620.1/A09P56140.1/C02P27790.1/C07P39870.1/C07P53920.1/C08P37180.1/C08P50590.1/C09P19820.1	12	reproductive system development	biological_process
GO:0009908	flower development	1943-08-01	1372/40421	0.0058309	5.48119	5.51093	8.68704e-05	0.00519464	0.004159	A10P29670.1/A03P32260.1/A07P35530.1/A09P23620.1/C02P27790.1/C07P53920.1/C08P37180.1/C09P19820.1	8	flower development	biological_process
GO:0017001	antibiotic catabolic process	1943-04-01	219/40421	0.0182648	17.1694	7.82981	8.7657e-05	0.00519464	0.004159	A10P19830.1/A10P29670.1/A04P29370.1/C01P08890.1	4	antibiotic catabolic process	biological_process
GO:0042743	hydrogen peroxide metabolic process	1943-04-01	222/40421	0.018018	16.9374	7.77043	9.23807e-05	0.00519464	0.004159	A10P19830.1/A10P29670.1/A04P29370.1/C01P08890.1	4	hydrogen peroxide metabolic process	biological_process
GO:0090567	reproductive shoot system development	1943-08-01	1410/40421	0.00567376	5.33347	5.40519	0.000104983	0.00548161	0.00438876	A10P29670.1/A03P32260.1/A07P35530.1/A09P23620.1/C02P27790.1/C07P53920.1/C08P37180.1/C09P19820.1	8	reproductive shoot system development	biological_process
GO:0048438	floral whorl development	1943-05-01	467/40421	0.0107066	10.0645	6.42957	0.000135075	0.00604357	0.00483868	A03P32260.1/A07P35530.1/C02P27790.1/C07P53920.1/C09P19820.1	5	floral whorl development	biological_process
GO:0010597	green leaf volatile biosynthetic process	1943-02-01	17/40421	0.117647	110.591	14.7485	0.000148816	0.00604357	0.00483868	A07P32240.1/C02P20610.1	2	green leaf volatile biosynthetic process	biological_process
GO:0016166	phytoene dehydrogenase activity	1943-02-01	17/40421	0.117647	110.591	14.7485	0.000148816	0.00604357	0.00483868	A07P32240.1/C02P20610.1	2	phytoene dehydrogenase activity	molecular_function
GO:0019372	lipoxygenase pathway	1943-02-01	17/40421	0.117647	110.591	14.7485	0.000148816	0.00604357	0.00483868	A07P32240.1/C02P20610.1	2	lipoxygenase pathway	biological_process
GO:0048449	floral organ formation	1943-03-01	105/40421	0.0285714	26.8578	8.6578	0.000194885	0.00749796	0.00600312	A03P32260.1/A07P35530.1/C02P27790.1	3	floral organ formation	biological_process
GO:0003006	developmental process involved in reproduction	1943-12-01	3533/40421	0.00339655	3.19283	4.45241	0.000227908	0.00797725	0.00638685	A10P29670.1/A03P32260.1/A04P33570.1/A07P35530.1/A09P23620.1/A09P56140.1/C02P27790.1/C07P39870.1/C07P53920.1/C08P37180.1/C08P50590.1/C09P19820.1	12	developmental process involved in reproduction	biological_process
GO:0048462	carpel formation	1943-02-01	21/40421	0.0952381	89.526	13.2419	0.000229169	0.00797725	0.00638685	A07P35530.1/C02P27790.1	2	carpel formation	biological_process
GO:0004601	peroxidase activity	1943-04-01	287/40421	0.0139373	13.1014	6.71397	0.000246973	0.00820623	0.00657018	A10P19830.1/A10P29670.1/A04P29370.1/C01P08890.1	4	peroxidase activity	molecular_function
GO:0016165	linoleate 13S-lipoxygenase activity	1943-02-01	23/40421	0.0869565	81.7412	12.6398	0.000275721	0.00876312	0.00701605	A07P32240.1/C02P20610.1	2	linoleate 13S-lipoxygenase activity	molecular_function
GO:0016684	oxidoreductase activity, acting on peroxide as acceptor	1943-04-01	300/40421	0.0133333	12.5336	6.54337	0.000292186	0.00889949	0.00712523	A10P19830.1/A10P29670.1/A04P29370.1/C01P08890.1	4	oxidoreductase activity, acting on peroxide as acceptor	molecular_function
GO:0090697	post-embryonic plant organ morphogenesis	1943-04-01	318/40421	0.0125786	11.8242	6.32384	0.000364221	0.0106498	0.0085266	A03P32260.1/A07P35530.1/A09P23620.1/C02P27790.1	4	post-embryonic plant organ morphogenesis	biological_process
GO:0009791	post-embryonic development	1943-12-01	3734/40421	0.00321371	3.02096	4.23009	0.000380667	0.0107026	0.00856886	A10P29670.1/A03P32260.1/A04P33570.1/A07P35530.1/A09P23620.1/A09P56140.1/C02P27790.1/C07P39870.1/C07P53920.1/C08P37180.1/C08P50590.1/C09P19820.1	12	post-embryonic development	biological_process
GO:0048445	carpel morphogenesis	1943-02-01	28/40421	0.0714286	67.1445	11.4256	0.000410557	0.0111155	0.00889941	A07P35530.1/C02P27790.1	2	carpel morphogenesis	biological_process
GO:0048366	leaf development	1943-06-01	940/40421	0.00638298	6.00015	5.06189	0.000455374	0.0118885	0.00951834	A02P11890.1/A04P33570.1/A07P35530.1/A07P39170.1/A09P23620.1/C02P57670.1	6	leaf development	biological_process
GO:0007275	multicellular organism development	17/43	7033/40421	0.00241718	2.2722	3.83081	0.000504623	0.01272	0.010184	A10P29670.1/A02P11890.1/A03P32260.1/A04P33570.1/A07P35530.1/A07P39170.1/A09P23620.1/A09P56140.1/C02P27790.1/C02P57670.1/C05P11960.1/C06P46780.1/C07P39870.1/C07P53920.1/C08P37180.1/C08P50590.1/C09P19820.1	17	multicellular organism development	biological_process
GO:0072593	reactive oxygen species metabolic process	1943-04-01	355/40421	0.0112676	10.5918	5.92361	0.000550901	0.0134236	0.0107474	A10P19830.1/A10P29670.1/A04P29370.1/C01P08890.1	4	reactive oxygen species metabolic process	biological_process
GO:0048856	anatomical structure development	18/43	7840/40421	0.00229592	2.15822	3.72757	0.000598418	0.014098	0.0112874	A10P29670.1/A02P11890.1/A03P32260.1/A04P33570.1/A07P35530.1/A07P39170.1/A09P23620.1/A09P56140.1/C02P27790.1/C02P57670.1/C02P60720.1/C05P11960.1/C06P46780.1/C07P39870.1/C07P53920.1/C08P37180.1/C08P50590.1/C09P19820.1	18	anatomical structure development	biological_process
GO:1905392	plant organ morphogenesis	1943-06-01	996/40421	0.0060241	5.66279	4.86239	0.00061715	0.014098	0.0112874	A03P32260.1/A04P33570.1/A07P35530.1/A09P23620.1/C02P27790.1/C05P11960.1	6	plant organ morphogenesis	biological_process
GO:0080027	response to herbivore	1943-02-01	38/40421	0.0526316	49.4749	9.75595	0.000758413	0.0168	0.0134506	A07P32240.1/C02P20610.1	2	response to herbivore	biological_process
GO:0046906	tetrapyrrole binding	1943-05-01	714/40421	0.0070028	6.5828	4.91165	0.000937069	0.020147	0.0161303	A10P19830.1/A10P29670.1/A04P29370.1/C01P08890.1/C04P63750.1	5	tetrapyrrole binding	molecular_function
GO:0022414	reproductive process	1943-12-01	4142/40421	0.00289715	2.72339	3.82051	0.000970588	0.0202714	0.01623	A10P29670.1/A03P32260.1/A04P33570.1/A07P35530.1/A09P23620.1/A09P56140.1/C02P27790.1/C07P39870.1/C07P53920.1/C08P37180.1/C08P50590.1/C09P19820.1	12	reproductive process	biological_process
GO:0016209	antioxidant activity	1943-04-01	433/40421	0.00923788	8.68382	5.24585	0.0011519	0.02339	0.0187268	A10P19830.1/A10P29670.1/A04P29370.1/C01P08890.1	4	antioxidant activity	molecular_function
GO:0032501	multicellular organismal process	17/43	7576/40421	0.00224393	2.10934	3.49552	0.00121359	0.0235602	0.0188631	A10P29670.1/A02P11890.1/A03P32260.1/A04P33570.1/A07P35530.1/A07P39170.1/A09P23620.1/A09P56140.1/C02P27790.1/C02P57670.1/C05P11960.1/C06P46780.1/C07P39870.1/C07P53920.1/C08P37180.1/C08P50590.1/C09P19820.1	17	multicellular organismal process	biological_process
GO:0032502	developmental process	18/43	8309/40421	0.00216633	2.0364	3.45881	0.00122474	0.0235602	0.0188631	A10P29670.1/A02P11890.1/A03P32260.1/A04P33570.1/A07P35530.1/A07P39170.1/A09P23620.1/A09P56140.1/C02P27790.1/C02P57670.1/C02P60720.1/C05P11960.1/C06P46780.1/C07P39870.1/C07P53920.1/C08P37180.1/C08P50590.1/C09P19820.1	18	developmental process	biological_process
GO:0098869	cellular oxidant detoxification	1943-04-01	450/40421	0.00888889	8.35576	5.12061	0.00132701	0.0246194	0.0197111	A10P19830.1/A10P29670.1/A04P29370.1/C01P08890.1	4	cellular oxidant detoxification	biological_process
GO:0048440	carpel development	1943-03-01	204/40421	0.0147059	13.8239	5.99224	0.00134716	0.0246194	0.0197111	A07P35530.1/C02P27790.1/C09P19820.1	3	carpel development	biological_process
GO:1990748	cellular detoxification	1943-04-01	459/40421	0.0087146	8.19192	5.05694	0.00142689	0.0254403	0.0203684	A10P19830.1/A10P29670.1/A04P29370.1/C01P08890.1	4	cellular detoxification	biological_process
GO:0009638	phototropism	1943-02-01	55/40421	0.0363636	34.1827	8.03609	0.00158379	0.0275654	0.0220698	A03P17090.1/C03P20190.1	2	phototropism	biological_process
GO:0006690	icosanoid metabolic process	1943-02-01	56/40421	0.0357143	33.5723	7.95975	0.00164134	0.0279028	0.0223399	A07P32240.1/C02P20610.1	2	icosanoid metabolic process	biological_process
GO:0010093	specification of floral organ identity	1943-02-01	57/40421	0.0350877	32.9833	7.88539	0.00169988	0.0282412	0.0226108	A07P35530.1/C02P27790.1	2	specification of floral organ identity	biological_process
GO:0090696	post-embryonic plant organ development	1943-04-01	486/40421	0.00823045	7.73682	4.87591	0.00175793	0.0283054	0.0226622	A03P32260.1/A07P35530.1/A09P23620.1/C02P27790.1	4	post-embryonic plant organ development	biological_process
GO:0010162	seed dormancy process	1943-02-01	59/40421	0.0338983	31.8652	7.74228	0.00181991	0.0283054	0.0226622	A04P33570.1/C08P50590.1	2	seed dormancy process	biological_process
GO:0022611	dormancy process	1943-02-01	59/40421	0.0338983	31.8652	7.74228	0.00181991	0.0283054	0.0226622	A04P33570.1/C08P50590.1	2	dormancy process	biological_process
GO:0016999	antibiotic metabolic process	1943-04-01	498/40421	0.00803213	7.55039	4.79988	0.00192091	0.0284192	0.0227534	A10P19830.1/A10P29670.1/A04P29370.1/C01P08890.1	4	antibiotic metabolic process	biological_process
GO:0097237	cellular response to toxic substance	1943-04-01	498/40421	0.00803213	7.55039	4.79988	0.00192091	0.0284192	0.0227534	A10P19830.1/A10P29670.1/A04P29370.1/C01P08890.1	4	cellular response to toxic substance	biological_process
GO:0090701	specification of plant organ identity	1943-02-01	61/40421	0.0327869	30.8204	7.60612	0.00194386	0.0284192	0.0227534	A07P35530.1/C02P27790.1	2	specification of plant organ identity	biological_process
GO:0048467	gynoecium development	1943-03-01	239/40421	0.0125523	11.7995	5.46443	0.00211571	0.0303252	0.0242793	A07P35530.1/C02P27790.1/C09P19820.1	3	gynoecium development	biological_process
GO:0090698	post-embryonic plant morphogenesis	1943-04-01	533/40421	0.00750469	7.05458	4.59184	0.00245576	0.0345224	0.0276398	A03P32260.1/A07P35530.1/A09P23620.1/C02P27790.1	4	post-embryonic plant morphogenesis	biological_process
GO:0009695	jasmonic acid biosynthetic process	1943-02-01	74/40421	0.027027	25.406	6.85753	0.00284404	0.0392263	0.0314059	A07P32240.1/C02P20610.1	2	jasmonic acid biosynthetic process	biological_process
GO:0015226	carnitine transmembrane transporter activity	1943-01-01	3/40421	0.333333	313.341	17.6548	0.0031881	0.0408859	0.0327346	A07P39170.1	1	carnitine transmembrane transporter activity	molecular_function
GO:0015838	amino-acid betaine transport	1943-01-01	3/40421	0.333333	313.341	17.6548	0.0031881	0.0408859	0.0327346	A07P39170.1	1	amino-acid betaine transport	biological_process
GO:0015879	carnitine transport	1943-01-01	3/40421	0.333333	313.341	17.6548	0.0031881	0.0408859	0.0327346	A07P39170.1	1	carnitine transport	biological_process
GO:1902603	carnitine transmembrane transport	1943-01-01	3/40421	0.333333	313.341	17.6548	0.0031881	0.0408859	0.0327346	A07P39170.1	1	carnitine transmembrane transport	biological_process
GO:0098754	detoxification	1943-04-01	579/40421	0.00690846	6.49412	4.34537	0.00330424	0.0416449	0.0333423	A10P19830.1/A10P29670.1/A04P29370.1/C01P08890.1	4	detoxification	biological_process
GO:0009606	tropism	1943-03-01	282/40421	0.0106383	10.0002	4.94944	0.00337358	0.0417981	0.033465	A03P17090.1/A09P23620.1/C03P20190.1	3	tropism	biological_process
GO:0031408	oxylipin biosynthetic process	1943-02-01	88/40421	0.0227273	21.3642	6.24076	0.00399293	0.0450104	0.0360368	A07P32240.1/C02P20610.1	2	oxylipin biosynthetic process	biological_process
GO:0031407	oxylipin metabolic process	1943-02-01	90/40421	0.0222222	20.8894	6.1643	0.00417194	0.0450104	0.0360368	A07P32240.1/C02P20610.1	2	oxylipin metabolic process	biological_process
GO:0020037	heme binding	1943-04-01	620/40421	0.00645161	6.06467	4.14724	0.00421296	0.0450104	0.0360368	A10P19830.1/A10P29670.1/A04P29370.1/C01P08890.1	4	heme binding	molecular_function
GO:0005290	L-histidine transmembrane transporter activity	1943-01-01	4/40421	0.25	235.006	15.2734	0.00424859	0.0450104	0.0360368	A04P26050.1	1	L-histidine transmembrane transporter activity	molecular_function
GO:0048479	style development	1943-01-01	4/40421	0.25	235.006	15.2734	0.00424859	0.0450104	0.0360368	A07P35530.1	1	style development	biological_process
GO:0051993	abscisic acid glucose ester beta-glucosidase activity	1943-01-01	4/40421	0.25	235.006	15.2734	0.00424859	0.0450104	0.0360368	C06P07920.1	1	abscisic acid glucose ester beta-glucosidase activity	molecular_function
GO:0080112	seed growth	1943-01-01	4/40421	0.25	235.006	15.2734	0.00424859	0.0450104	0.0360368	C07P53920.1	1	seed growth	biological_process
GO:0089709	L-histidine transmembrane transport	1943-01-01	4/40421	0.25	235.006	15.2734	0.00424859	0.0450104	0.0360368	A04P26050.1	1	L-histidine transmembrane transport	biological_process
GO:1905200	gibberellic acid transmembrane transport	1943-01-01	4/40421	0.25	235.006	15.2734	0.00424859	0.0450104	0.0360368	C07P53920.1	1	gibberellic acid transmembrane transport	biological_process
GO:1905201	gibberellin transmembrane transporter activity	1943-01-01	4/40421	0.25	235.006	15.2734	0.00424859	0.0450104	0.0360368	C07P53920.1	1	gibberellin transmembrane transporter activity	molecular_function
GO:0051213	dioxygenase activity	1943-03-01	311/40421	0.0096463	9.06775	4.66086	0.00443398	0.0463034	0.037072	A07P32240.1/C02P20610.1/C04P59980.1	3	dioxygenase activity	molecular_function
GO:0009694	jasmonic acid metabolic process	1943-02-01	94/40421	0.0212766	20.0005	6.01854	0.00454097	0.0467528	0.0374318	A07P32240.1/C02P20610.1	2	jasmonic acid metabolic process	biological_process

## Sheet: SWT.vs.CS
ID	Description	GeneRatio	BgRatio	RichFactor	FoldEnrichment	zScore	pvalue	p.adjust	qvalue	geneID	Count	name	category
GO:0051993	abscisic acid glucose ester beta-glucosidase activity	1986-03-01	4/40421	0.75	352.509	32.4631	3.71363e-08	3.89188e-05	3.29926e-05	A06P01820.1/C06P07920.1/C06P13970.1	3	abscisic acid glucose ester beta-glucosidase activity	molecular_function
GO:0009651	response to salt stress	15/86	1716/40421	0.00874126	4.10849	6.07619	3.13736e-06	0.0014069	0.00119267	A03P12080.1/A06P01820.1/A06P02470.1/A09P25010.1/A09P27850.1/C01P26640.1/C02P43700.1/C04P10170.1/C04P46020.1/C04P50800.1/C06P07920.1/C06P13970.1/C09P23820.1/C09P35270.1/BNAPUS_DARMOR_BZH_SCAFFOLD_64P00150.1	15	response to salt stress	biological_process
GO:0042744	hydrogen peroxide catabolic process	1986-06-01	196/40421	0.0306122	14.3881	8.67572	4.10031e-06	0.0014069	0.00119267	A10P29670.1/A03P59540.1/A09P10070.1/A09P27850.1/C01P08890.1/C09P35270.1	6	hydrogen peroxide catabolic process	biological_process
GO:0005576	extracellular region	19/86	2853/40421	0.00665966	3.13012	5.44943	6.98457e-06	0.0014069	0.00119267	A10P29670.1/A02P26280.1/A03P03070.1/A03P59540.1/A06P43800.1/A07P15210.1/A07P19270.1/A07P31950.1/A09P10070.1/A09P27850.1/C01P08890.1/C01P26640.1/C02P43700.1/C03P76010.1/C04P22210.1/C04P50800.1/C09P19770.1/C09P35270.1/C09P46710.1	19	extracellular region	cellular_component
GO:0017001	antibiotic catabolic process	1986-06-01	219/40421	0.0273973	12.877	8.1379	7.73728e-06	0.0014069	0.00119267	A10P29670.1/A03P59540.1/A09P10070.1/A09P27850.1/C01P08890.1/C09P35270.1	6	antibiotic catabolic process	biological_process
GO:0042743	hydrogen peroxide metabolic process	1986-06-01	222/40421	0.027027	12.703	8.07371	8.36075e-06	0.0014069	0.00119267	A10P29670.1/A03P59540.1/A09P10070.1/A09P27850.1/C01P08890.1/C09P35270.1	6	hydrogen peroxide metabolic process	biological_process
GO:0010168	ER body	1986-03-01	20/40421	0.15	70.5017	14.3556	1.03262e-05	0.0014069	0.00119267	A06P01820.1/C06P07920.1/C06P13970.1	3	ER body	cellular_component
GO:0008422	beta-glucosidase activity	1986-06-01	232/40421	0.0258621	12.1555	7.86837	1.07397e-05	0.0014069	0.00119267	A03P52930.1/A06P01820.1/A09P54620.1/C01P26640.1/C06P07920.1/C06P13970.1	6	beta-glucosidase activity	molecular_function
GO:0006950	response to stress	37/86	8969/40421	0.00412532	1.93895	4.65475	1.2964e-05	0.00150959	0.00127972	A10P27990.1/A10P29670.1/A02P40560.1/A03P12080.1/A03P43130.1/A03P59540.1/A04P18590.1/A04P33570.1/A05P35320.1/A06P01820.1/A06P02470.1/A06P43800.1/A07P16860.1/A08P33740.1/A09P10070.1/A09P18300.1/A09P25010.1/A09P27850.1/C01P01740.1/C01P08890.1/C01P26640.1/C02P28280.1/C02P43700.1/C02P49690.1/C03P68370.1/C03P76010.1/C03P79370.1/C04P10170.1/C04P46020.1/C04P50800.1/C06P07920.1/C06P13970.1/C07P32090.1/C08…	37	response to stress	biological_process
GO:0006970	response to osmotic stress	15/86	1959/40421	0.00765697	3.59886	5.44492	1.52643e-05	0.00157711	0.00133696	A03P12080.1/A06P01820.1/A06P02470.1/A09P25010.1/A09P27850.1/C01P26640.1/C02P43700.1/C04P10170.1/C04P46020.1/C04P50800.1/C06P07920.1/C06P13970.1/C09P23820.1/C09P35270.1/BNAPUS_DARMOR_BZH_SCAFFOLD_64P00150.1	15	response to osmotic stress	biological_process
GO:0009414	response to water deprivation	1986-11-01	1067/40421	0.0103093	4.84548	5.87821	1.65536e-05	0.00157711	0.00133696	A03P12080.1/A03P43130.1/A06P01820.1/A09P27850.1/C04P10170.1/C04P50800.1/C06P07920.1/C06P13970.1/C08P00950.1/C09P23820.1/C09P35270.1	11	response to water deprivation	biological_process
GO:0009415	response to water	1986-11-01	1086/40421	0.0101289	4.76071	5.80098	1.94725e-05	0.0017006	0.00144165	A03P12080.1/A03P43130.1/A06P01820.1/A09P27850.1/C04P10170.1/C04P50800.1/C06P07920.1/C06P13970.1/C08P00950.1/C09P23820.1/C09P35270.1	11	response to water	biological_process
GO:0015926	glucosidase activity	1986-06-01	270/40421	0.0222222	10.4447	7.18999	2.52545e-05	0.0020359	0.0017259	A03P52930.1/A06P01820.1/A09P54620.1/C01P26640.1/C06P07920.1/C06P13970.1	6	glucosidase activity	molecular_function
GO:0004601	peroxidase activity	1986-06-01	287/40421	0.0209059	9.82603	6.92877	3.55151e-05	0.00265856	0.00225374	A10P29670.1/A03P59540.1/A09P10070.1/A09P27850.1/C01P08890.1/C09P35270.1	6	peroxidase activity	molecular_function
GO:0051258	protein polymerization	1986-04-01	88/40421	0.0454545	21.3642	8.83047	3.88578e-05	0.00271486	0.00230147	A01P03570.1/A06P01820.1/C06P07920.1/C06P13970.1	4	protein polymerization	biological_process
GO:0009959	negative gravitropism	1986-03-01	32/40421	0.09375	44.0636	11.2528	4.41062e-05	0.00280036	0.00237395	A03P06430.1/A09P23620.1/C03P07420.1	3	negative gravitropism	biological_process
GO:0016684	oxidoreductase activity, acting on peroxide as acceptor	1986-06-01	300/40421	0.02	9.40023	6.7433	4.54257e-05	0.00280036	0.00237395	A10P29670.1/A03P59540.1/A09P10070.1/A09P27850.1/C01P08890.1/C09P35270.1	6	oxidoreductase activity, acting on peroxide as acceptor	molecular_function
GO:0020037	heme binding	1986-08-01	620/40421	0.0129032	6.06467	5.86822	5.43739e-05	0.00316577	0.00268372	A10P29670.1/A03P59540.1/A09P10070.1/A09P27850.1/C01P01740.1/C01P08890.1/C03P79370.1/C09P35270.1	8	heme binding	molecular_function
GO:1901657	glycosyl compound metabolic process	1986-08-01	663/40421	0.0120664	5.67133	5.60005	8.66199e-05	0.00477777	0.00405026	A03P52930.1/A04P23530.1/A06P01820.1/A09P54620.1/C01P01740.1/C03P79370.1/C06P07920.1/C06P13970.1	8	glycosyl compound metabolic process	biological_process
GO:0072593	reactive oxygen species metabolic process	1986-06-01	355/40421	0.0169014	7.94386	6.06783	0.00011455	0.00576992	0.00489133	A10P29670.1/A03P59540.1/A09P10070.1/A09P27850.1/C01P08890.1/C09P35270.1	6	reactive oxygen species metabolic process	biological_process
GO:0009269	response to desiccation	1986-03-01	44/40421	0.0681818	32.0462	9.51425	0.000115619	0.00576992	0.00489133	A09P27850.1/C09P23820.1/C09P35270.1	3	response to desiccation	biological_process
GO:0009630	gravitropism	1986-05-01	225/40421	0.0222222	10.4447	6.55986	0.00012338	0.0058774	0.00498245	A03P06430.1/A03P43130.1/A09P23620.1/C03P07420.1/C08P00950.1	5	gravitropism	biological_process
GO:0046906	tetrapyrrole binding	1986-08-01	714/40421	0.0112045	5.26624	5.31088	0.000144024	0.00640927	0.00543333	A10P29670.1/A03P59540.1/A09P10070.1/A09P27850.1/C01P01740.1/C01P08890.1/C03P79370.1/C09P35270.1	8	tetrapyrrole binding	molecular_function
GO:0009506	plasmodesma	15/86	2400/40421	0.00625	2.93757	4.51917	0.000152893	0.00640927	0.00543333	A03P22030.1/A04P23530.1/A06P01820.1/A06P02470.1/A07P31950.1/A08P33740.1/A09P16330.1/A09P27850.1/C03P26110.1/C04P50800.1/C05P11960.1/C06P07920.1/C06P13970.1/C09P19820.1/C09P35270.1	15	plasmodesma	cellular_component
GO:0055044	symplast	15/86	2400/40421	0.00625	2.93757	4.51917	0.000152893	0.00640927	0.00543333	A03P22030.1/A04P23530.1/A06P01820.1/A06P02470.1/A07P31950.1/A08P33740.1/A09P16330.1/A09P27850.1/C03P26110.1/C04P50800.1/C05P11960.1/C06P07920.1/C06P13970.1/C09P19820.1/C09P35270.1	15	symplast	cellular_component
GO:0009629	response to gravity	1986-05-01	245/40421	0.0204082	9.59207	6.2288	0.000183374	0.00736452	0.00624312	A03P06430.1/A03P43130.1/A09P23620.1/C03P07420.1/C08P00950.1	5	response to gravity	biological_process
GO:0005911	cell-cell junction	15/86	2448/40421	0.00612745	2.87997	4.43125	0.000189735	0.00736452	0.00624312	A03P22030.1/A04P23530.1/A06P01820.1/A06P02470.1/A07P31950.1/A08P33740.1/A09P16330.1/A09P27850.1/C03P26110.1/C04P50800.1/C05P11960.1/C06P07920.1/C06P13970.1/C09P19820.1/C09P35270.1	15	cell-cell junction	cellular_component
GO:0002215	defense response to nematode	1986-02-01	10/40421	0.2	94.0023	13.5816	0.000199119	0.00745273	0.0063179	A10P29670.1/C01P26640.1	2	defense response to nematode	biological_process
GO:0030054	cell junction	15/86	2504/40421	0.00599042	2.81556	4.3313	0.000242287	0.00875574	0.0074225	A03P22030.1/A04P23530.1/A06P01820.1/A06P02470.1/A07P31950.1/A08P33740.1/A09P16330.1/A09P27850.1/C03P26110.1/C04P50800.1/C05P11960.1/C06P07920.1/C06P13970.1/C09P19820.1/C09P35270.1	15	cell junction	cellular_component
GO:0016209	antioxidant activity	1986-06-01	433/40421	0.0138568	6.51286	5.32553	0.000333225	0.0114726	0.00972566	A10P29670.1/A03P59540.1/A09P10070.1/A09P27850.1/C01P08890.1/C09P35270.1	6	antioxidant activity	molecular_function
GO:0099402	plant organ development	15/86	2591/40421	0.00578927	2.72102	4.18128	0.000348971	0.0114726	0.00972566	A10P27990.1/A10P32780.1/A01P26330.1/A03P01040.1/A03P12080.1/A04P33570.1/A09P16330.1/A09P23620.1/C02P27790.1/C02P57670.1/C04P46020.1/C05P11960.1/C09P19820.1/C09P46710.1/BNAPUS_DARMOR_BZH_SCAFFOLD_64P00150.1	15	plant organ development	biological_process
GO:0009606	tropism	1986-05-01	282/40421	0.0177305	8.33354	5.70639	0.000350308	0.0114726	0.00972566	A03P06430.1/A03P43130.1/A09P23620.1/C03P07420.1/C08P00950.1	5	tropism	biological_process
GO:0030856	regulation of epithelial cell differentiation	1986-02-01	14/40421	0.142857	67.1445	11.4297	0.000400439	0.0118925	0.0100816	A10P32780.1/A03P01040.1	2	regulation of epithelial cell differentiation	biological_process
GO:0045604	regulation of epidermal cell differentiation	1986-02-01	14/40421	0.142857	67.1445	11.4297	0.000400439	0.0118925	0.0100816	A10P32780.1/A03P01040.1	2	regulation of epidermal cell differentiation	biological_process
GO:0045682	regulation of epidermis development	1986-02-01	14/40421	0.142857	67.1445	11.4297	0.000400439	0.0118925	0.0100816	A10P32780.1/A03P01040.1	2	regulation of epidermis development	biological_process
GO:0098869	cellular oxidant detoxification	1986-06-01	450/40421	0.0133333	6.26682	5.18787	0.000408521	0.0118925	0.0100816	A10P29670.1/A03P59540.1/A09P10070.1/A09P27850.1/C01P08890.1/C09P35270.1	6	cellular oxidant detoxification	biological_process
GO:1990748	cellular detoxification	1986-06-01	459/40421	0.0130719	6.14394	5.11782	0.000453436	0.0122993	0.0104265	A10P29670.1/A03P59540.1/A09P10070.1/A09P27850.1/C01P08890.1/C09P35270.1	6	cellular detoxification	biological_process
GO:0005618	cell wall	1986-12-01	1815/40421	0.00661157	3.10751	4.24217	0.000455463	0.0122993	0.0104265	A02P26280.1/A05P19780.1/A06P43800.1/A07P15210.1/A07P19270.1/A07P31950.1/A09P27850.1/C01P26640.1/C04P22210.1/C09P19770.1/C09P35270.1/C09P46710.1	12	cell wall	cellular_component
GO:0030312	external encapsulating structure	1986-12-01	1816/40421	0.00660793	3.1058	4.23995	0.000457703	0.0122993	0.0104265	A02P26280.1/A05P19780.1/A06P43800.1/A07P15210.1/A07P19270.1/A07P31950.1/A09P27850.1/C01P26640.1/C04P22210.1/C09P19770.1/C09P35270.1/C09P46710.1	12	external encapsulating structure	cellular_component
GO:0016999	antibiotic metabolic process	1986-06-01	498/40421	0.0120482	5.66279	4.83454	0.0006944	0.0177495	0.0150468	A10P29670.1/A03P59540.1/A09P10070.1/A09P27850.1/C01P08890.1/C09P35270.1	6	antibiotic metabolic process	biological_process
GO:0097237	cellular response to toxic substance	1986-06-01	498/40421	0.0120482	5.66279	4.83454	0.0006944	0.0177495	0.0150468	A10P29670.1/A03P59540.1/A09P10070.1/A09P27850.1/C01P08890.1/C09P35270.1	6	cellular response to toxic substance	biological_process
GO:0006952	defense response	17/86	3393/40421	0.00501032	2.35491	3.80752	0.000715252	0.0178472	0.0151296	A10P29670.1/A02P40560.1/A03P12080.1/A04P33570.1/A06P01820.1/A06P43800.1/A09P18300.1/C01P01740.1/C01P26640.1/C02P28280.1/C02P49690.1/C03P76010.1/C03P79370.1/C04P50800.1/C06P07920.1/C06P13970.1/C07P32090.1	17	defense response	biological_process
GO:0009607	response to biotic stimulus	15/86	2819/40421	0.00532104	2.50095	3.81517	0.000839271	0.0204548	0.0173401	A10P27990.1/A03P12080.1/A04P33570.1/A06P01820.1/A06P43800.1/A09P25010.1/C01P01740.1/C01P26640.1/C02P28280.1/C02P49690.1/C03P76010.1/C03P79370.1/C06P07920.1/C06P13970.1/C07P32090.1	15	response to biotic stimulus	biological_process
GO:2000012	regulation of auxin polar transport	1986-03-01	89/40421	0.0337079	15.8431	6.47293	0.000925309	0.0213112	0.0180662	A03P06430.1/A09P23620.1/C03P07420.1	3	regulation of auxin polar transport	biological_process
GO:0009687	abscisic acid metabolic process	1986-03-01	90/40421	0.0333333	15.6671	6.43207	0.000955753	0.0213112	0.0180662	A06P01820.1/C06P07920.1/C06P13970.1	3	abscisic acid metabolic process	biological_process
GO:0043288	apocarotenoid metabolic process	1986-03-01	90/40421	0.0333333	15.6671	6.43207	0.000955753	0.0213112	0.0180662	A06P01820.1/C06P07920.1/C06P13970.1	3	apocarotenoid metabolic process	biological_process
GO:1902644	tertiary alcohol metabolic process	1986-03-01	90/40421	0.0333333	15.6671	6.43207	0.000955753	0.0213112	0.0180662	A06P01820.1/C06P07920.1/C06P13970.1	3	tertiary alcohol metabolic process	biological_process
GO:0004553	hydrolase activity, hydrolyzing O-glycosyl compounds	1986-07-01	738/40421	0.00948509	4.4581	4.37795	0.00101463	0.0221527	0.0187795	A03P52930.1/A06P01820.1/A07P31950.1/A09P54620.1/C01P26640.1/C06P07920.1/C06P13970.1	7	hydrolase activity, hydrolyzing O-glycosyl compounds	molecular_function
GO:0010073	meristem maintenance	1986-05-01	363/40421	0.0137741	6.47399	4.83748	0.00109135	0.0231298	0.0196078	A10P32780.1/A03P01040.1/A09P41270.1/C02P27790.1/C08P21880.1	5	meristem maintenance	biological_process
GO:0009620	response to fungus	1986-08-01	972/40421	0.00823045	3.86841	4.17987	0.00110352	0.0231298	0.0196078	A10P27990.1/A04P33570.1/A06P01820.1/A06P43800.1/A09P25010.1/C01P26640.1/C06P07920.1/C06P13970.1	8	response to fungus	biological_process
GO:0009605	response to external stimulus	18/86	3907/40421	0.00460712	2.1654	3.53893	0.00129042	0.0265169	0.0224792	A10P27990.1/A03P06430.1/A03P12080.1/A03P43130.1/A04P33570.1/A06P01820.1/A06P43800.1/A09P23620.1/A09P25010.1/C01P01740.1/C01P26640.1/C03P07420.1/C03P76010.1/C03P79370.1/C06P07920.1/C06P13970.1/C08P00950.1/C09P23820.1	18	response to external stimulus	biological_process
GO:0009636	response to toxic substance	1986-08-01	1008/40421	0.00793651	3.73025	4.0534	0.0013894	0.0273731	0.023205	A10P29670.1/A03P59540.1/A09P10070.1/A09P27850.1/C01P08890.1/C04P10170.1/C04P46020.1/C09P35270.1	8	response to toxic substance	biological_process
GO:0006714	sesquiterpenoid metabolic process	1986-03-01	103/40421	0.0291262	13.6897	5.95423	0.00141044	0.0273731	0.023205	A06P01820.1/C06P07920.1/C06P13970.1	3	sesquiterpenoid metabolic process	biological_process
GO:0009625	response to insect	1986-03-01	103/40421	0.0291262	13.6897	5.95423	0.00141044	0.0273731	0.023205	A06P01820.1/C06P07920.1/C06P13970.1	3	response to insect	biological_process
GO:0098754	detoxification	1986-06-01	579/40421	0.0103627	4.87059	4.33164	0.00150307	0.0286403	0.0242793	A10P29670.1/A03P59540.1/A09P10070.1/A09P27850.1/C01P08890.1/C09P35270.1	6	detoxification	biological_process
GO:0010601	positive regulation of auxin biosynthetic process	1986-02-01	28/40421	0.0714286	33.5723	7.96123	0.00163148	0.0305319	0.0258828	A03P12080.1/A09P23620.1	2	positive regulation of auxin biosynthetic process	biological_process
GO:0016798	hydrolase activity, acting on glycosyl bonds	1986-07-01	815/40421	0.00858896	4.03691	4.04424	0.001788	0.0328741	0.0278684	A03P52930.1/A06P01820.1/A07P31950.1/A09P54620.1/C01P26640.1/C06P07920.1/C06P13970.1	7	hydrolase activity, acting on glycosyl bonds	molecular_function
GO:0048827	phyllome development	1986-09-01	1312/40421	0.00685976	3.22417	3.78183	0.00190673	0.0344527	0.0292066	A10P27990.1/A04P33570.1/A09P16330.1/A09P23620.1/C02P27790.1/C02P57670.1/C04P46020.1/C09P19820.1/BNAPUS_DARMOR_BZH_SCAFFOLD_64P00150.1	9	phyllome development	biological_process
GO:0009628	response to abiotic stimulus	23/86	5813/40421	0.00395665	1.85967	3.27077	0.0019541	0.0347102	0.0294249	A10P27990.1/A03P06430.1/A03P12080.1/A03P43130.1/A05P35320.1/A06P01820.1/A06P02470.1/A08P33740.1/A09P23620.1/A09P25010.1/A09P27850.1/C01P26640.1/C02P43700.1/C03P07420.1/C04P10170.1/C04P46020.1/C04P50800.1/C06P07920.1/C06P13970.1/C08P00950.1/C09P23820.1/C09P35270.1/BNAPUS_DARMOR_BZH_SCAFFOLD_64P00150.1	23	response to abiotic stimulus	biological_process
GO:0009530	primary cell wall	1986-01-01	1/40421	1	470.012	21.6567	0.00212761	0.0366127	0.0310377	A07P15210.1	1	primary cell wall	cellular_component
GO:1900055	regulation of leaf senescence	1986-03-01	119/40421	0.0252101	11.849	5.47277	0.00213108	0.0366127	0.0310377	C04P46020.1/C08P00950.1/BNAPUS_DARMOR_BZH_SCAFFOLD_64P00150.1	3	regulation of leaf senescence	biological_process
GO:0010497	plasmodesmata-mediated intercellular transport	1986-02-01	34/40421	0.0588235	27.6477	7.1777	0.00240135	0.0399463	0.0338636	A09P16330.1/C09P19820.1	2	plasmodesmata-mediated intercellular transport	biological_process
GO:0090355	positive regulation of auxin metabolic process	1986-02-01	34/40421	0.0588235	27.6477	7.1777	0.00240135	0.0399463	0.0338636	A03P12080.1/A09P23620.1	2	positive regulation of auxin metabolic process	biological_process
GO:0010496	intercellular transport	1986-02-01	38/40421	0.0526316	24.7375	6.75979	0.00299262	0.0479316	0.0406331	A09P16330.1/C09P19820.1	2	intercellular transport	biological_process
GO:0005777	peroxisome	1986-06-01	666/40421	0.00900901	4.23434	3.88627	0.0030186	0.0479316	0.0406331	A05P35320.1/A06P01820.1/A09P54620.1/C04P50800.1/C06P07920.1/C06P13970.1	6	peroxisome	cellular_component
GO:0042579	microbody	1986-06-01	666/40421	0.00900901	4.23434	3.88627	0.0030186	0.0479316	0.0406331	A05P35320.1/A06P01820.1/A09P54620.1/C04P50800.1/C06P07920.1/C06P13970.1	6	microbody	cellular_component
GO:0010119	regulation of stomatal movement	1986-04-01	282/40421	0.0141844	6.66683	4.40949	0.00314525	0.0491973	0.0417061	A06P01820.1/C04P50800.1/C06P07920.1/C06P13970.1	4	regulation of stomatal movement	biological_process
